# Supplementary material for: Dynamic Polarization of Rab11a Modulates Crb2a Localization and Impacts Signaling to Regulate Retinal Neurogenesis
Source: Front Cell Dev Biol. 2021 Feb 9;8:608112. doi: 10.3389/fcell.2020.608112 (PMC7900515; doi:10.3389/fcell.2020.608112)
Supplement: Supplementary file 2 [file Data_Sheet_1.CSV]

	id	Rab11aDN_sig	logFC_Rab11aDN	logCPM_Rab11aDN	PValue_Rab11aDN	FDR_Rab11aDN	gene_short_name	logFC_NICD1a	logCPM_NICD1a	PValue_NICD1a	FDR_NICD1a	Notch_sig	logFC_Wnt2b	logCPM_Wnt2b	PValue_Wnt2b	FDR_Wnt2b	Wnt2b_sig	logFC_YapS87A	logCPM_YapS87A	PValue_YapS87A	FDR_YapS87A	YapS87A_sig	sig_any	logFC_Torrin	logCPM_Torrin	PValue_Torrin	FDR_Torrin	Torrin_sig
1	ENSDARG00000000001	FALSE	0.0941585879895572	1.41074580405657	0.707341529599242	1	slc35a5	-0.493797297813497	1.41074580405657	0.0256435674889053	0.0922691762269531	FALSE	-0.200413415618392	1.41074580405657	0.425898013148124	0.736360433174385	FALSE	0.317379873312821	1.41074580405657	0.177553576886096	0.425813658507549	FALSE	FALSE	-0.0736099820162256	0.760318876523893	0.922561663032945	1	FALSE
2	ENSDARG00000000002	FALSE	0.120280503140023	2.47153202628392	0.560079137361429	1	ccdc80	0.174758455827727	2.47153202628392	0.434503390131363	0.784173680089491	FALSE	-0.353509085915895	2.47153202628392	0.125242033640789	0.29435207896234	FALSE	3.16444471634302	2.47153202628392	1.99989321198119e-54	9.70694436621317e-52	TRUE	FALSE	0.0248822104439911	2.21053169077109	0.960790150363048	1	FALSE
3	ENSDARG00000000018	FALSE	0.0505387616072954	7.33348507770133	0.764149068904654	1	nrf1	-0.269691181629674	7.33348507770133	0.109891597582586	0.290254064000071	FALSE	-0.645318297430587	7.33348507770133	0.000139545463934718	0.0010145357673054	FALSE	-0.263930135960577	7.33348507770133	0.117783904071917	0.319261080556711	FALSE	FALSE	-0.188630466674795	6.92689420276909	0.183942624746863	0.882268273682798	FALSE
4	ENSDARG00000000019	FALSE	-0.058106706528538	5.70064784757766	0.736072100282584	1	ube2h	-0.0419677732236415	5.70064784757766	0.806814322248943	1	FALSE	0.039482353762305	5.70064784757766	0.819659204776219	1	FALSE	0.40668848276296	5.70064784757766	0.0173838625928979	0.0739177839331903	FALSE	FALSE	-0.278316539510133	4.95706167480931	0.0704599558227996	0.601357096536813	FALSE
5	ENSDARG00000000068	FALSE	0.100258927440741	3.48310906468525	0.582971380015771	1	slc9a3r1a	1.67185748592638	3.48310906468525	1.06695077269938e-19	9.82924621195006e-18	TRUE	0.676711322799136	3.48310906468525	0.000312243759337836	0.00202395197402161	FALSE	1.04110292686809	3.48310906468525	2.34407571020855e-08	5.92763157822566e-07	TRUE	FALSE	-0.0953804191906878	2.98384637445185	0.644168302403711	1	FALSE
6	ENSDARG00000000069	FALSE	0.0960847445059678	6.36548100459572	0.572321671849201	1	dap	0.20251519461714	6.36548100459572	0.232193921454214	0.505451926212667	FALSE	-0.144630636679952	6.36548100459572	0.394592298683597	0.695433641512605	FALSE	0.120416446345502	6.36548100459572	0.478202194366785	0.845584000913918	FALSE	FALSE	-0.0103514737630029	5.94425065348026	0.946843661166759	1	FALSE
7	ENSDARG00000000086	FALSE	-0.354333707332113	4.82781876333559	0.0388993646661936	0.427034089520042	itsn1	-0.889813361790204	4.82781876333559	4.57642540953548e-07	6.87732690933891e-06	TRUE	-0.847147395657285	4.82781876333559	1.63652004651447e-06	1.97842497816545e-05	TRUE	-0.370801788396098	4.82781876333559	0.0339903756570909	0.124394217462142	FALSE	FALSE	0.189029942854591	5.26369453829565	0.210750984090104	0.940462261396818	FALSE
8	ENSDARG00000000103	FALSE	-0.0793029434480524	8.38423867298056	0.637064499329075	1	myh10	-0.482786497496994	8.38423867298056	0.00418663257636065	0.0207544651498854	FALSE	-0.379968042167354	8.38423867298056	0.0240375240308009	0.0790714425937331	FALSE	0.220480153763647	8.38423867298056	0.189759510901707	0.44597667807498	FALSE	FALSE	0.209652719877922	8.38236256463711	0.131663790789625	0.768984640172161	FALSE
9	ENSDARG00000000142	FALSE	-0.375518753722874	1.80214303902095	0.0643455354014526	0.545053291730126	tmem267	-0.755726902968915	1.80214303902095	0.000559623418482539	0.00371483028557913	FALSE	-1.20396582252465	1.80214303902095	5.02270289766885e-08	8.60917202855318e-07	TRUE	-0.650261093160908	1.80214303902095	0.00227217352553548	0.0142315135491678	FALSE	FALSE	0.283509799924377	1.93325845701506	0.260267501041967	0.991204957709891	FALSE
10	ENSDARG00000000151	FALSE	0.108481615946439	2.04182798736404	0.650876067275372	1	thraa	0.500807869789475	2.04182798736404	0.0156666221731936	0.0618850517198903	FALSE	1.10660509020214	2.04182798736404	5.16055057176239e-08	8.81413364462779e-07	TRUE	0.97888867563132	2.04182798736404	1.44403848091049e-06	2.46251344516041e-05	TRUE	FALSE	0.371218478616126	2.15401839226136	0.116789886862264	0.756876668146839	FALSE
11	ENSDARG00000000161	FALSE	-0.130215895531424	4.54487388753584	0.460140683255583	1	itsn2a	-1.69560358683882	4.54487388753584	1.14310528818137e-21	1.21087244207355e-19	TRUE	-2.94209754897286	4.54487388753584	1.29945885166166e-48	3.01845727543122e-46	TRUE	0.841489385017828	4.54487388753584	1.33255116318894e-06	2.29283406491557e-05	TRUE	FALSE	-0.139328327508785	3.52017321910873	0.461477993524825	1	FALSE
12	ENSDARG00000000175	TRUE	1.79468516445806	2.59856815538503	2.81244169207619e-13	8.44891630728507e-10	hoxb2a	0.994656311636148	2.59856815538503	1.62375041490412e-07	2.7037564512382e-06	TRUE	0.947518878218667	2.59856815538503	7.6298928078862e-07	1.00618051140494e-05	TRUE	0.676230856870502	2.59856815538503	0.000477839021888115	0.00385646715634812	FALSE	TRUE	-0.137997558628626	2.44780730578924	0.541480447077758	1	FALSE
13	ENSDARG00000000183	FALSE	0.107574715721544	4.49289624845296	0.542433579599635	1	ptpn4b	0.220446498141947	4.49289624845296	0.205545188497078	0.462647392713523	FALSE	0.625196681701706	4.49289624845296	0.000385066034055339	0.00241790836599336	FALSE	0.726234084380823	4.49289624845296	3.66741540759913e-05	0.000430091413830233	FALSE	FALSE	-0.314832060364703	4.08976898329604	0.0607487421591028	0.575961835281056	FALSE
14	ENSDARG00000000189	FALSE	0.0963375196234626	4.96855508914491	0.57781056559726	1	sema6e	0.0991058592309648	4.96855508914491	0.564664860917274	0.916724141432267	FALSE	-0.521358740247173	4.96855508914491	0.00304567387903332	0.0141210884725069	FALSE	0.672495155366956	4.96855508914491	0.000106240340837385	0.00107630401371706	FALSE	FALSE	0.254340152429298	4.95458287473956	0.0982681045288357	0.70482548726902	FALSE
15	ENSDARG00000000212	FALSE	0.122097984471818	5.29028418258451	0.485287091948898	1	krt97	1.48349601314035	5.29028418258451	1.96197641710173e-17	1.49773410995653e-15	TRUE	0.799664465080206	5.29028418258451	3.44078133915721e-06	3.83988363587483e-05	TRUE	0.237503192194051	5.29028418258451	0.168526655513678	0.408534240574344	FALSE	FALSE	-0.0651766832388045	5.10240010053459	0.674200557199088	1	FALSE
16	ENSDARG00000000229	FALSE	0.073105046402836	6.16337476687701	0.667198804150806	1	usp49	-0.411081082802741	6.16337476687701	0.0155319453471747	0.0614550264862054	FALSE	-0.519982565764272	6.16337476687701	0.00239087737428764	0.011408852855735	FALSE	0.00619308270256989	6.16337476687701	0.97237545403904	1	FALSE	FALSE	0.175788730843244	6.20059511383243	0.224701312555483	0.949861781399236	FALSE
17	ENSDARG00000000241	FALSE	0.0313049182020789	5.89056133615016	0.855510846709494	1	slc40a1	-0.130148418046618	5.89056133615016	0.4439555323619	0.796201922485872	FALSE	-0.379317471978086	5.89056133615016	0.0268424116409998	0.0862820229875767	FALSE	0.258493956540521	5.89056133615016	0.129819391086913	0.334898191190417	FALSE	FALSE	-0.0660549822096411	4.95697009244698	0.670635649456232	1	FALSE
18	ENSDARG00000000324	FALSE	-0.180386568031623	3.12046340354495	0.31685497941896	1	dcaf8	-0.90473711678133	3.12046340354495	2.15363713864828e-06	2.77811502375415e-05	TRUE	-0.756767123770502	3.12046340354495	0.000109543240989837	0.000818365770041232	FALSE	-0.183937514393358	3.12046340354495	0.338592220785622	0.665599892398503	FALSE	FALSE	-0.0148711983419493	3.80774672403916	0.950210031573476	1	FALSE
19	ENSDARG00000000349	FALSE	-0.127839608560114	-0.897110604141755	0.882316326193974	1	cfap300	1.98786805946821	-0.897110604141755	9.40948558159383e-10	2.52056401246649e-08	TRUE	0.328336897457968	-0.897110604141755	0.588371368789654	0.914856397467131	FALSE	0.423951170921062	-0.897110604141755	0.427535661721311	0.783072921384231	FALSE	FALSE	-0.0510829814639672	-0.713066490515223	1	1	FALSE
20	ENSDARG00000000369	FALSE	0.560665965486102	-0.893942061907427	0.211853793645755	0.92825186868229	prkag3b	1.23807511109357	-0.893942061907427	0.000305761501854198	0.00217674344139635	FALSE	0.525832429270524	-0.893942061907427	0.279582235202301	0.53356891366073	FALSE	0.383731292699153	-0.893942061907427	0.45783714240062	0.820166370462784	FALSE	FALSE	-0.260031130466563	-0.928748234995709	1	1	FALSE
21	ENSDARG00000000370	FALSE	-0.235599527014641	4.45475609236041	0.175289012230308	0.850171316589053	triob	-0.477292330625799	4.45475609236041	0.00682109540577681	0.0313795476864991	FALSE	-0.0487028288640728	4.45475609236041	0.785390846352315	1	FALSE	-0.0235836803883953	4.45475609236041	0.897066259423334	1	FALSE	FALSE	0.25395834721432	4.31904862709918	0.120259146017447	0.759023127204887	FALSE
22	ENSDARG00000000380	FALSE	-0.0180765483104566	1.24381337782525	0.962867473260999	1	pde6a	-0.893695118166848	1.24381337782525	1.19092834201712e-05	0.000127523838269334	FALSE	-0.673959401510158	1.24381337782525	0.0205542563555938	0.0693227092810074	FALSE	0.469750269108754	1.24381337782525	0.0697902030662693	0.215125820257353	FALSE	FALSE	0.108371305724139	0.510639666701485	0.913118728445157	1	FALSE
23	ENSDARG00000000394	FALSE	-0.0640753541801365	7.36466991107718	0.703604986109152	1	matr3l1.1	-0.206039577953185	7.36466991107718	0.222186335021494	0.490959684884287	FALSE	-0.245422712350092	7.36466991107718	0.146064792363452	0.326799246484998	FALSE	-0.233535738523216	7.36466991107718	0.166619133596086	0.405724764099192	FALSE	FALSE	0.0421176985806812	7.06855142563099	0.767138990238468	1	FALSE
24	ENSDARG00000000423	FALSE	-0.00742185350432883	1.76231916700545	0.969106239838974	1	si:ch73-314g15.3	0.056390547279307	1.76231916700545	0.832837808176485	1	FALSE	0.137666007377243	1.76231916700545	0.517316376332351	0.830489945486722	FALSE	-0.39554991810985	1.76231916700545	0.0761389530704237	0.228649851574578	FALSE	FALSE	-0.37859143999212	0.816740570794623	0.296773427376214	1	FALSE
25	ENSDARG00000000442	FALSE	0.00612536626704372	4.65301710362655	0.978737474610384	1	slc39a13	-0.326277255490434	4.65301710362655	0.0617991758419233	0.187420423237839	FALSE	-0.135334681633393	4.65301710362655	0.441710156073781	0.757137585679915	FALSE	0.493501125307601	4.65301710362655	0.00449235881449811	0.0249515813232244	FALSE	FALSE	0.0357882194927466	3.80315763637975	0.85110121722401	1	FALSE
26	ENSDARG00000000460	FALSE	0.0127894648362649	-2.98625178979272	1	1	nitr2b	-3.49861630789501	-2.98625178979272	0.127520941410972	0.321974695337741	FALSE	-5.24673393642276	-2.98625178979272	0.00016365505239775	0.00116206432449433	FALSE	-0.943682105273237	-2.98625178979272	0.204588902147489	0.472698479419988	FALSE	FALSE	1.94609600310611	-2.18192641057057	0.999999999999991	1	FALSE
27	ENSDARG00000000472	TRUE	-0.717034688939236	3.53179178732744	6.36516999580787e-05	0.00899979688102921	cntn2	-1.84491228538308	3.53179178732744	5.88456564923861e-22	6.33662499712713e-20	TRUE	-2.31582968136919	3.53179178732744	8.77609396499917e-31	1.16015681195843e-28	TRUE	-0.0656561013910281	3.53179178732744	0.718878903830375	1	FALSE	TRUE	-0.389143623834566	3.00427619188103	0.0494564594812063	0.517324892159713	FALSE
28	ENSDARG00000000474	FALSE	0.567626874561887	-3.31421902516775	0.757954059681648	1	tnni1a	1.91277689583238	-3.31421902516775	1	1	FALSE	-2.65117720600444	-3.31421902516775	0.501677831256804	0.813693918826497	FALSE	-2.65466084131328	-3.31421902516775	0.501677831256804	0.849362925472265	FALSE	FALSE	1.94647019953263	-2.18175477443589	0.999999999999991	1	FALSE
29	ENSDARG00000000476	FALSE	-0.193467863402753	2.91391252553584	0.303861188415128	1	pms1	-0.438086882054776	2.91391252553584	0.0251996448113002	0.0910142658000313	FALSE	0.396080743980874	2.91391252553584	0.0329132157132504	0.101064664387978	FALSE	0.00645577390680945	2.91391252553584	0.979172866994744	1	FALSE	FALSE	0.295882368040761	2.92379497414868	0.134004928594308	0.775881027849246	FALSE
30	ENSDARG00000000489	FALSE	-0.178542985142976	5.77104618227949	0.29524798707654	1	upf3b	0.0305784560132009	5.77104618227949	0.859906305906595	1	FALSE	-0.0310561044238878	5.77104618227949	0.857274251010735	1	FALSE	-0.467967300773201	5.77104618227949	0.00629921942513303	0.032918305593014	FALSE	FALSE	-0.0683546439673485	6.1001165893121	0.640723313018325	1	FALSE
31	ENSDARG00000000503	FALSE	0.289057795583665	6.3146399257622	0.0916037699379218	0.639947282144193	stx1b	0.510661471234011	6.3146399257622	0.0025676771639459	0.0137472606801977	FALSE	0.452145562779998	6.3146399257622	0.00790857477949741	0.031727960995467	FALSE	0.487666571935104	6.3146399257622	0.00417745686181447	0.0236797798755807	FALSE	FALSE	-0.283989251748488	6.63003360376369	0.0466894260135508	0.50272202466187	FALSE
32	ENSDARG00000000516	FALSE	0.115155259922151	-1.26124661728708	0.902648947618549	1	ankar	-0.306327521520062	-1.26124661728708	0.540510872012909	0.889095273538685	FALSE	1.74030614704632	-1.26124661728708	0.00321167695344569	0.0147876338272599	FALSE	2.25429724942896	-1.26124661728708	2.19764011827359e-05	0.000273424042672512	FALSE	FALSE	0.0723713373364309	-0.672911364768068	1	1	FALSE
33	ENSDARG00000000529	FALSE	-0.0929141127369248	4.44855053629401	0.595196628764288	1	ofd1	-0.337030128985309	4.44855053629401	0.0570514890318572	0.175942572149454	FALSE	-0.359076341552504	4.44855053629401	0.0403924119559804	0.119905179078821	FALSE	-0.203978270460646	4.44855053629401	0.244035786994556	0.535671533509915	FALSE	FALSE	-0.0329104351328387	4.20405231239418	0.843294855791505	1	FALSE
34	ENSDARG00000000540	FALSE	-0.109642130639026	5.10295017808756	0.523032317447851	1	asdurf	-0.124882389279562	5.10295017808756	0.471740139818507	0.827676792387258	FALSE	0.227254158685702	5.10295017808756	0.190381117615498	0.40236523980347	FALSE	-0.169470722652229	5.10295017808756	0.331897285109672	0.655026741757543	FALSE	FALSE	0.304209848872817	5.15285502285913	0.0452966410946278	0.49772431759693	FALSE
35	ENSDARG00000000542	FALSE	-0.00218850949855138	5.45646920918742	0.991692216735222	1	gtf2e1	-0.309109289854239	5.45646920918742	0.0717978159280485	0.208675035658248	FALSE	-0.2409452620022	5.45646920918742	0.160688423860703	0.351915115088563	FALSE	-0.375699450611127	5.45646920918742	0.0288172302678334	0.110095903231901	FALSE	FALSE	0.142920194272159	5.3451770045167	0.343448198072748	1	FALSE
36	ENSDARG00000000551	FALSE	0.443612913780602	5.59166219582173	0.0100648637070934	0.209143365977429	slc1a4	0.399178752418123	5.59166219582173	0.0189294211300291	0.0721416588712698	FALSE	0.144636790193065	5.59166219582173	0.402658903472963	0.704913196648405	FALSE	0.539783618862753	5.59166219582173	0.00173993566526261	0.0114795511938203	FALSE	FALSE	0.0593224865332804	5.79427098940159	0.690122309876057	1	FALSE
37	ENSDARG00000000563	FALSE	0.27904376834828	3.14676130656407	0.193520100850738	0.883875829488272	ttn.1	2.85464125246347	3.14676130656407	1.33024823987547e-50	5.8459017244257e-48	TRUE	-0.275442214168101	3.14676130656407	0.19923916579228	0.417800984753994	FALSE	0.0978653878439148	3.14676130656407	0.652139122279523	1	FALSE	FALSE	-0.618083146219401	2.6150536661575	0.00364450663353612	0.130530542250691	FALSE
38	ENSDARG00000000567	FALSE	-0.0117714415896305	7.29815073985411	0.944822293573382	1	znf281a	-0.450302754431511	7.29815073985411	0.00766600470833688	0.0345996657649062	FALSE	-0.927798875256192	7.29815073985411	5.09565591203411e-08	8.71051668926827e-07	TRUE	-0.319289141841171	7.29815073985411	0.0586616572341802	0.190901340263739	FALSE	FALSE	0.152154066575395	7.41836852987568	0.279325036742777	1	FALSE
39	ENSDARG00000000568	FALSE	-0.0278794930449391	5.12517717321606	0.874344138216974	1	ell	-0.221092914359173	5.12517717321606	0.199128027204784	0.451768065069037	FALSE	-0.619048575592121	5.12517717321606	0.000372801329721689	0.00235133809979622	FALSE	8.19495376989214e-05	5.12517717321606	1	1	FALSE	FALSE	0.0269356062341904	5.11304813448883	0.865452182925204	1	FALSE
40	ENSDARG00000000588	FALSE	0.239562054495521	2.25956562251072	0.257247170437949	0.966460025721129	grasp	-0.775981328332202	2.25956562251072	0.000124009734820058	0.000990372440164121	FALSE	-0.960296338181567	2.25956562251072	8.40220899369346e-06	8.51745126168676e-05	FALSE	1.04850376866686	2.25956562251072	5.70537329949661e-08	1.34643497604956e-06	TRUE	FALSE	-0.654113296923037	1.22144455128429	0.0314812984882786	0.416196930792353	FALSE
41	ENSDARG00000000606	FALSE	0.77932664781154	0.862259089712504	0.0283140492888305	0.363080697228247	dnah6	0.8374958768292	0.862259089712504	0.000245773623962252	0.0018058197585297	FALSE	1.44629336213707	0.862259089712504	2.1074457250951e-09	4.67172017587545e-08	TRUE	0.599456920487365	0.862259089712504	0.0209390809097614	0.0861838895311276	FALSE	FALSE	0.381362765749349	0.76265367082782	0.284197872736439	1	FALSE
42	ENSDARG00000000631	FALSE	-0.0484249694052742	5.69230210339416	0.777502878584017	1	ptpn4a	-0.339636499785548	5.69230210339416	0.0466693073747781	0.149452080337547	FALSE	-0.576165143381143	5.69230210339416	0.000865272316772275	0.00482569983560871	FALSE	0.606710092862526	5.69230210339416	0.000399768737735392	0.00331898885656241	FALSE	FALSE	-0.00747394110027741	5.01513759638781	0.969962696972631	1	FALSE
43	ENSDARG00000000638	FALSE	3.54909820035043	-2.21808900375854	0.127520941410972	0.726431928364468	opn1mw4	-2.42818015211925	-2.21808900375854	6.82709552450425e-07	9.84118556989709e-06	TRUE	2.40524616071791	-2.21808900375854	0.0150257295450116	0.0538739498129852	FALSE	0.0182435192931614	-2.21808900375854	1	1	FALSE	FALSE	-0.577603867539182	-1.35956814480019	0.553858123522007	1	FALSE
44	ENSDARG00000000651	FALSE	-0.315691018092482	2.01392557898043	0.129906151599632	0.728235263458911	osgepl1	-0.0367718948972319	2.01392557898043	0.874256749681475	1	FALSE	0.620234994789337	2.01392557898043	0.00211237314241784	0.0103408662639512	FALSE	0.20970805305446	2.01392557898043	0.314046875291197	0.627939275975757	FALSE	FALSE	-0.268787158488032	1.72248925209596	0.349521419338407	1	FALSE
45	ENSDARG00000000656	FALSE	-1.74716085714921	-1.72277298216577	0.000896974235502799	0.0507297428496539	psmb9a	0.169058533090743	-1.72277298216577	0.882316326193974	1	FALSE	0.134382401366059	-1.72277298216577	1	1	FALSE	-0.213484093501845	-1.72277298216577	0.844971898744499	1	FALSE	FALSE	-0.279244578955047	-1.29800232594413	0.777422042121254	1	FALSE
46	ENSDARG00000000666	FALSE	-0.153997114704446	4.2421902596246	0.397891169723567	1	creg2	0.449295218629258	4.2421902596246	0.0105092168442411	0.0446978461646247	FALSE	1.42750843022929	4.2421902596246	9.75928869859873e-16	4.73689654445419e-14	TRUE	0.437548967578694	4.2421902596246	0.014340784285688	0.0642903646223566	FALSE	FALSE	-0.380732637833347	3.65161289992866	0.0317401059146503	0.417720859710411	FALSE
47	ENSDARG00000000690	FALSE	0.021141963459612	3.78891334702015	0.914729803497872	1	sypl2b	0.168140215655798	3.78891334702015	0.346123695455342	0.671355277120822	FALSE	0.0489074078982104	3.78891334702015	0.790375573939225	1	FALSE	0.778775341267285	3.78891334702015	1.44882077391515e-05	0.000190674429654879	FALSE	FALSE	-0.265686503602416	2.89283719751672	0.188046682965281	0.890531255283376	FALSE
48	ENSDARG00000000729	FALSE	-0.0841220961990404	6.04220249340484	0.620304106680834	1	daxx	-0.527869559857946	6.04220249340484	0.00198783995127667	0.011084457341481	FALSE	-0.721554946782431	6.04220249340484	2.48584577679137e-05	0.000223006081824153	FALSE	-0.615094382999456	6.04220249340484	0.000317071484794769	0.00272998800252208	FALSE	FALSE	0.0304309268441933	6.34149099415966	0.835432554127921	1	FALSE
49	ENSDARG00000000730	FALSE	-0.584399614656636	3.51097482382509	0.00110094930367303	0.0581215444081929	slc6a22.1	-0.167203114675706	3.51097482382509	0.350654931701203	0.676824674960148	FALSE	-1.27453619534216	3.51097482382509	7.63686461903612e-11	2.12629141619054e-09	TRUE	-0.435638199741007	3.51097482382509	0.0197637238556143	0.0821940682292828	FALSE	FALSE	0.0629352985924212	3.29553700621289	0.75968198795468	1	FALSE
50	ENSDARG00000000747	FALSE	-0.130033888331528	1.90759618883976	0.510290546687704	1	lcmt2	-0.552371771023505	1.90759618883976	0.00953373540720085	0.0412667476962827	FALSE	-0.262210166821147	1.90759618883976	0.2214914057332	0.455247755837649	FALSE	-0.823613560758323	1.90759618883976	0.00020274774720518	0.00186095307341588	FALSE	FALSE	-0.127755568886433	1.41986512047934	0.665771554261593	1	FALSE
51	ENSDARG00000000760	FALSE	-0.155347449033113	2.9146711608865	0.436409247714623	1	znf511	-0.143601846528656	2.9146711608865	0.45403177950936	0.809757237558648	FALSE	0.274972902120613	2.9146711608865	0.132211020674127	0.301029789343105	FALSE	-0.414422471306034	2.9146711608865	0.0271314388974421	0.10513755873985	FALSE	FALSE	-0.0540029424581769	2.43976325516811	0.827031424956256	1	FALSE
52	ENSDARG00000000767	FALSE	0.208131858415124	0.929170443415955	0.436366738719391	1	spi1b	0.512066198291905	0.929170443415955	0.0363677340234965	0.122519290422056	FALSE	0.67137618187236	0.929170443415955	0.00577954013171015	0.0242642196079543	FALSE	0.546167570669065	0.929170443415955	0.0263768421225354	0.102776768011605	FALSE	FALSE	-0.167254399653946	0.525716788443588	0.743391402634152	1	FALSE
53	ENSDARG00000000779	FALSE	-0.104543721494224	5.59985728492551	0.541475016936925	1	scfd1	-0.207415579895105	5.59985728492551	0.225993337643019	0.49519071353781	FALSE	-0.460925225726144	5.59985728492551	0.00726221215002576	0.0295666777472621	FALSE	0.033354666249237	5.59985728492551	0.846540505113982	1	FALSE	FALSE	-0.348625939803731	5.1300171684782	0.0222926961253293	0.351069480869592	FALSE
54	ENSDARG00000000796	FALSE	-0.0943162824131433	1.54879104044902	0.699375486013455	1	nr4a1	0.652126517309589	1.54879104044902	0.00146500073443399	0.0085165934722548	FALSE	-0.14129268380461	1.54879104044902	0.557885284274592	0.878780791698219	FALSE	-0.439324292522638	1.54879104044902	0.0587871242713245	0.191233098059765	FALSE	FALSE	0.202015053485924	1.77009846277453	0.465317829192005	1	FALSE
55	ENSDARG00000000804	FALSE	0.0321483716801786	2.58127605201998	0.904191242973869	1	rassf6	1.03322088733189	2.58127605201998	6.70215406964531e-08	1.20750166396047e-06	TRUE	0.556019630893414	2.58127605201998	0.00413237884994426	0.018321057968669	FALSE	0.534976090555334	2.58127605201998	0.00587162808579637	0.0310709275419688	FALSE	FALSE	-0.178846740179145	2.12103625650349	0.470907350899427	1	FALSE
56	ENSDARG00000000830	FALSE	-0.221859541354574	4.29995049607922	0.204603854771795	0.908792930689625	telo2	-0.420732619402642	4.29995049607922	0.0171686335763298	0.0664988046572467	FALSE	0.0165647114362754	4.29995049607922	0.930280182307127	1	FALSE	0.0912227019916961	4.29995049607922	0.610239989150797	0.973158748504176	FALSE	FALSE	0.14449305878582	4.19377383133124	0.379747058451636	1	FALSE
57	ENSDARG00000000837	FALSE	-0.0868901907592252	0.742754357239614	0.753956929607631	1	snx9a	1.08881314264287	0.742754357239614	5.67025984078864e-06	6.60282737676281e-05	FALSE	1.83541341449511	0.742754357239614	1.01528789324836e-12	3.65234096111025e-11	TRUE	-0.57796830602504	0.742754357239614	0.0965287022551588	0.27521597381534	FALSE	FALSE	0.285854623303382	0.248292593676072	0.537555918977791	1	FALSE
58	ENSDARG00000000853	FALSE	0.0641449698234073	6.51011376914935	0.706106605087426	1	dstyk	0.186889007280244	6.51011376914935	0.270616286429394	0.558758199027548	FALSE	0.424394975404996	6.51011376914935	0.012419576103706	0.046131880627358	FALSE	0.686266200795111	6.51011376914935	5.42507199177837e-05	0.000603569418996349	FALSE	FALSE	-0.0473334111535126	6.42776289859418	0.744876292985403	1	FALSE
59	ENSDARG00000000857	FALSE	-0.0470064032471315	5.93566930247794	0.783668604637165	1	mapk14a	-0.277898349850032	5.93566930247794	0.103298503165887	0.276710652632179	FALSE	-0.299058324584905	5.93566930247794	0.0800630441162951	0.206327775153492	FALSE	-0.154034168928045	5.93566930247794	0.36747236348093	0.70560942727916	FALSE	FALSE	-0.277384821754605	5.55938017830813	0.0621926769451634	0.579316547435636	FALSE
60	ENSDARG00000000861	FALSE	-0.0637062668631481	7.58824727650183	0.705610847457392	1	scrib	-0.0820416385949884	7.58824727650183	0.626504680494617	0.979007646841946	FALSE	-0.361355645812993	7.58824727650183	0.0323305510283148	0.100898995412512	FALSE	0.0460716023219974	7.58824727650183	0.784895449553353	1	FALSE	FALSE	0.149743160618801	7.46132844966625	0.286607900575279	1	FALSE
61	ENSDARG00000000887	FALSE	-0.203155975035017	3.2973658533257	0.290123363184138	1	zgc:56699	0.381820990845647	3.2973658533257	0.0392182374976846	0.130180369850434	FALSE	1.06219316728888	3.2973658533257	8.14713649078106e-09	1.62942729815621e-07	TRUE	0.724845679020715	3.2973658533257	8.89959806018228e-05	0.000921109678721051	FALSE	FALSE	-0.281829107706329	2.71640075473452	0.182747754465617	0.882268273682798	FALSE
62	ENSDARG00000000906	FALSE	0.419338873865425	-0.50313892100105	0.269606354761243	0.988214890377767	skap2	1.24613430732412	-0.50313892100105	1.27584596368783e-05	0.000135368713667629	FALSE	-0.415845649343871	-0.50313892100105	0.341561225274272	0.623320485180658	FALSE	0.418613005547329	-0.50313892100105	0.317351303113601	0.632718066167268	FALSE	FALSE	0.583059394568477	-0.837521073777809	0.39444933367149	1	FALSE
63	ENSDARG00000000935	FALSE	-0.372798752079981	2.62696098615141	0.0453666971987597	0.456615596689466	unk	-0.619339513275337	2.62696098615141	0.00162507406085173	0.00932217471492293	FALSE	-0.017810063583831	2.62696098615141	0.94016417210444	1	FALSE	-0.658862354705365	2.62696098615141	0.00128838713712026	0.00892023625700462	FALSE	FALSE	-0.249476149460222	2.92693196622053	0.220411163947276	0.942674786535723	FALSE
64	ENSDARG00000000943	FALSE	0.0657245712444726	5.3228170107466	0.704640061829446	1	dzip1	0.180639790672034	5.3228170107466	0.293654455961706	0.593920200750959	FALSE	0.211951529360098	5.3228170107466	0.217344325901294	0.448024688026756	FALSE	0.293292258714959	5.3228170107466	0.0874737539020898	0.25455449457682	FALSE	FALSE	0.00960511087283557	4.95458538148917	0.959213862571494	1	FALSE
65	ENSDARG00000000966	FALSE	-0.0222228961817607	6.89964256898424	0.896175546338829	1	ncor2	0.221943279102581	6.89964256898424	0.188878927134868	0.433903836565831	FALSE	-0.0390163954781984	6.89964256898424	0.81851555960884	1	FALSE	0.597087604379413	6.89964256898424	0.000430685709106514	0.00352527039016961	FALSE	FALSE	-0.0537220938812695	6.97651002439464	0.70599242774981	1	FALSE
66	ENSDARG00000001014	FALSE	-0.299937353963081	5.79114486512369	0.0783615141147703	0.591836918660455	myh9b	-0.787739930600335	5.79114486512369	5.82545402637359e-06	6.76826598562591e-05	FALSE	0.0841024071390015	5.79114486512369	0.626230642556759	0.953761311085079	FALSE	1.23224962488256	5.79114486512369	8.60800671837816e-13	4.32662099662531e-11	TRUE	FALSE	0.169833584503478	5.71144518745279	0.24986468580062	0.969432163514736	FALSE
67	ENSDARG00000001015	FALSE	0.00790799100439979	5.65171741794261	0.964756519392288	1	znf384l	0.080953044781497	5.65171741794261	0.636393489347134	0.990000571588656	FALSE	-0.00545973852267337	5.65171741794261	0.976579663094092	1	FALSE	-0.288791402753417	5.65171741794261	0.0926807292188824	0.266228894461448	FALSE	FALSE	-0.0319204880425151	5.29895169618066	0.836805497871091	1	FALSE
68	ENSDARG00000001057	FALSE	-0.173618491159312	6.66545124555972	0.304558507083831	1	bysl	-0.225716320307654	6.66545124555972	0.182716294113329	0.424607605836676	FALSE	0.49328860814749	6.66545124555972	0.00363323005896799	0.0164100890996721	FALSE	0.0121051199771612	6.66545124555972	0.944012796362612	1	FALSE	FALSE	0.227572616247206	6.60323155014787	0.111426229802138	0.743551410961372	FALSE
69	ENSDARG00000001127	FALSE	0.0507443609983473	0.909885016159927	0.879063458867705	1	slc17a6a	0.695512475340626	0.909885016159927	0.00186234488989615	0.0104823020400657	FALSE	1.44950345001244	0.909885016159927	8.12694511035208e-09	1.62638926146861e-07	TRUE	0.0392929267205473	0.909885016159927	0.897397363048773	1	FALSE	FALSE	-0.0352872485370158	1.39218275441729	0.941867939215407	1	FALSE
70	ENSDARG00000001129	FALSE	-0.100264550972713	6.7682582108973	0.55334819311114	1	dicer1	-0.079948179646292	6.7682582108973	0.63712239895032	0.990780645687575	FALSE	0.0679773542061141	6.7682582108973	0.689023058911114	1	FALSE	-0.0789350026794029	6.7682582108973	0.641980918820596	1	FALSE	FALSE	-0.10745963658345	6.87486707716463	0.450316179781833	1	FALSE
71	ENSDARG00000001154	FALSE	-0.252899346360546	0.77620066247916	0.301985471040847	1	rimbp2	0.170120950374418	0.77620066247916	0.506723392841263	0.851081589920692	FALSE	0.0921221831049911	0.77620066247916	0.796472548206853	1	FALSE	0.0530927912163144	0.77620066247916	0.948371921534096	1	FALSE	FALSE	-0.363256558075345	0.70004565654005	0.313906608968183	1	FALSE
72	ENSDARG00000001162	FALSE	0.0573689616623503	6.82352638595679	0.734492701701704	1	matr3l1.1	-0.304007876646976	6.82352638595679	0.0724829040112631	0.209971854484792	FALSE	-0.44447964769047	6.82352638595679	0.00875420257274372	0.0343907547312909	FALSE	-0.367025127412952	6.82352638595679	0.0303042001084687	0.114785459872274	FALSE	FALSE	-0.119041917518094	6.83692926886663	0.403506342777587	1	FALSE
73	ENSDARG00000001169	FALSE	-0.00259285891247623	1.217947303415	1	1	hsd17b8	0.327409913363551	1.217947303415	0.149339095800308	0.363130506611785	FALSE	0.927463675572152	1.217947303415	6.82826100623039e-05	0.000544252568437776	FALSE	0.698667821761694	1.217947303415	0.00297169838342049	0.017859846872821	FALSE	FALSE	-0.326784200466009	1.41960537166566	0.248824728212068	0.969432163514736	FALSE
74	ENSDARG00000001210	FALSE	-0.0380852923300859	6.02761892677302	0.823408396605855	1	arl14ep	-0.120319991915575	6.02761892677302	0.480087322076469	0.838386838896294	FALSE	-0.38342648376131	6.02761892677302	0.0245682332603427	0.0804429063256489	FALSE	-0.397037866713295	6.02761892677302	0.0198856030019803	0.0826216698127506	FALSE	FALSE	0.232758932052837	5.87740844351338	0.112005209225377	0.746043535555479	FALSE
75	ENSDARG00000001220	FALSE	-0.054722175194838	6.74152699876939	0.746454596852628	1	mycbp2	-0.0658058133759343	6.74152699876939	0.69779339545473	1	FALSE	-0.215499452596885	6.74152699876939	0.204095996091108	0.425953137779671	FALSE	0.291267853121008	6.74152699876939	0.0855497056960991	0.250064703485951	FALSE	FALSE	0.0512009366629374	7.09475991144624	0.718724300749966	1	FALSE
76	ENSDARG00000001234	FALSE	0.441014026057264	1.33499206997153	0.0516522183461269	0.493023228827721	map4k2	-0.0820241283717234	1.33499206997153	0.7398905514194	1	FALSE	-0.0328969507007551	1.33499206997153	0.889967931080282	1	FALSE	-0.101324814231787	1.33499206997153	0.67420406800559	1	FALSE	FALSE	-0.666665932163254	0.828131720683418	0.0706988626502596	0.601357096536813	FALSE
77	ENSDARG00000001241	FALSE	-0.0561666617905113	8.12640120846869	0.738428089021864	1	puf60b	-0.34443861353202	8.12640120846869	0.0407729086624022	0.134312701549972	FALSE	-0.39338577908571	8.12640120846869	0.0195903276096507	0.0666120298897785	FALSE	-0.191397298151633	8.12640120846869	0.255516520719604	0.540800341933063	FALSE	FALSE	0.175400361888156	8.09084606573798	0.208419816373316	0.934483996754478	FALSE
78	ENSDARG00000001244	FALSE	-0.0290152146160243	8.16125877375904	0.863354301425926	1	srrm1	-0.176860422838939	8.16125877375904	0.293040165506543	0.592936799217212	FALSE	0.281655622842641	8.16125877375904	0.0942676993813396	0.235723612755184	FALSE	0.264002335009973	8.16125877375904	0.116758394062827	0.317340825317437	FALSE	FALSE	0.0350039579789586	8.22593619483941	0.802165991235981	1	FALSE
79	ENSDARG00000001249	FALSE	0.0791151615569285	3.95824044215958	0.658017644182488	1	pcgf1	-0.0276698036587094	3.95824044215958	0.881762947385946	1	FALSE	-0.0906660193103036	3.95824044215958	0.615817718468506	0.945281181570537	FALSE	-0.0249768987329479	3.95824044215958	0.892746000977479	1	FALSE	FALSE	-0.124859531270656	3.64829817691249	0.479387514449137	1	FALSE
80	ENSDARG00000001259	FALSE	0.413096092162352	-0.012253185006887	0.245639062710176	0.956631056929099	gas2a	0.276140326339652	-0.012253185006887	0.36516822341225	0.696537663520814	FALSE	1.03385227122977	-0.012253185006887	0.00044197708870961	0.00271908719728273	FALSE	0.959404415423159	-0.012253185006887	0.00156357898786223	0.0104674177335209	FALSE	FALSE	0.876665671522398	-0.523044702447905	0.148726682984934	0.812171451877883	FALSE
81	ENSDARG00000001303	FALSE	1.88234566645991	-3.60324850100774	1	1	psmb8a	0.0760805310456087	-3.60324850100774	1	1	FALSE	5.12548240610387e-15	-3.60324850100774	1	1	FALSE	5.12548240610387e-15	-3.60324850100774	1	1	FALSE	FALSE	0	-2.2975713398285	1	1	FALSE
82	ENSDARG00000001313	FALSE	-0.118381343478782	6.7081580330001	0.483520475993497	1	g2e3	-0.757504356863961	6.7081580330001	8.43179405600619e-06	9.37638395016542e-05	FALSE	-1.33867385352762	6.7081580330001	8.38079038948699e-15	3.79058836531456e-13	TRUE	-0.702201086454056	6.7081580330001	3.65265345598923e-05	0.000428669398732479	FALSE	FALSE	-0.0390655832639582	6.18180163763097	0.791070778210963	1	FALSE
83	ENSDARG00000001354	FALSE	0.0580498889931428	-0.425539020543902	0.922252001044672	1	slc6a22.2	0.749017569752581	-0.425539020543902	0.0179522545546036	0.0689998012192069	FALSE	1.25057462305503	-0.425539020543902	7.76952048251067e-05	0.00061060779323421	FALSE	-0.727575951827171	-0.425539020543902	0.10805683021821	0.299625521716933	FALSE	FALSE	-0.51667362122742	-0.268950357359813	0.343561178323719	1	FALSE
84	ENSDARG00000001414	FALSE	0.262525462007942	0.701930105934748	0.366631582132544	1	mctp2a	0.214339162438584	0.701930105934748	0.421231832175336	0.767162812631156	FALSE	0.463986292704265	0.701930105934748	0.049772294498142	0.142406740900895	FALSE	-0.320607678265575	0.701930105934748	0.213317065132575	0.48842293586646	FALSE	FALSE	-0.173119442872074	0.639289954493904	0.678898210669827	1	FALSE
85	ENSDARG00000001431	FALSE	0.761409813492928	2.0355564374895	0.00304407189131629	0.105875099364284	actn3b	2.89784836674583	2.0355564374895	5.12855677782677e-46	1.85311851572141e-43	TRUE	-0.239927345409592	2.0355564374895	0.372568723016768	0.666956670290945	FALSE	0.74587194749284	2.0355564374895	0.00193484606102917	0.0125566142296285	FALSE	FALSE	-0.225119433568481	0.896974834654297	0.522705137095275	1	FALSE
86	ENSDARG00000001437	FALSE	-0.25662537892248	-2.05482844573628	0.857146947268106	1	slc2a1a	-1.08010758437645	-2.05482844573628	0.0443237772927311	0.1434238047323	FALSE	-1.72925947936707	-2.05482844573628	0.0631681382429081	0.173133405449589	FALSE	-1.35985344195983	-2.05482844573628	0.127661184553654	0.331619276434606	FALSE	FALSE	-0.46188617205802	-1.23905790872531	0.586640935368042	1	FALSE
87	ENSDARG00000001442	FALSE	0.738322996962264	1.06648037392334	0.0045693871760062	0.131992584657725	inppl1b	0.730556907430771	1.06648037392334	0.00265732336131608	0.0141596191561525	FALSE	0.689273162242493	1.06648037392334	0.00182469588373222	0.00910807523238247	FALSE	-0.367727293549938	1.06648037392334	0.131398008638951	0.337951853917961	FALSE	FALSE	-0.279057831127971	0.542391985539944	0.515740196066817	1	FALSE
88	ENSDARG00000001447	FALSE	-0.0941530223671848	5.10996864491887	0.586522055181601	1	mier1b	-0.196058771436359	5.10996864491887	0.255012686633128	0.53397937815204	FALSE	-0.331833283900064	5.10996864491887	0.0548087419564071	0.154211826304063	FALSE	-0.550896693185708	5.10996864491887	0.00148492327138729	0.0100236755264137	FALSE	FALSE	-0.138936018004762	4.94920567467658	0.369576845308538	1	FALSE
89	ENSDARG00000001452	FALSE	0.417487074419168	3.17900414104309	0.0230794257426744	0.327604943322466	adam8a	0.238581412546735	3.17900414104309	0.202486825884275	0.457855067289434	FALSE	0.374480410363278	3.17900414104309	0.0418094765798897	0.123450874848058	FALSE	-0.251128978744536	3.17900414104309	0.184507425731714	0.438892130310482	FALSE	FALSE	-0.441939675595829	2.50382292105393	0.0410271122331756	0.472512197474927	FALSE
90	ENSDARG00000001463	FALSE	0.257282177985957	8.11953821448389	0.127142165107025	0.726431928364468	tdh2	-0.331804434093775	8.11953821448389	0.0485025879575499	0.154078749670755	FALSE	-2.89493417391688	8.11953821448389	1.32925273509023e-57	3.82542468541011e-55	TRUE	0.438507385130755	8.11953821448389	0.00919466281673043	0.0446684246788278	FALSE	FALSE	-0.0955044439614926	6.90691896791925	0.502948769427973	1	FALSE
91	ENSDARG00000001470	FALSE	-0.120992574631947	4.80036356181259	0.484928627354734	1	mhc1zea	-0.404479471553753	4.80036356181259	0.0202327575504269	0.0763837097213701	FALSE	-0.365078278482566	4.80036356181259	0.036396320204821	0.110092859553602	FALSE	-0.0277412268690568	4.80036356181259	0.876361828576582	1	FALSE	FALSE	0.0539207121102864	4.21947170468206	0.744149239820428	1	FALSE
92	ENSDARG00000001498	FALSE	-0.261352931319612	-1.43204795440756	0.829460753153998	1	skap1	0.676452362403407	-1.43204795440756	0.0664490766404967	0.196628116007701	FALSE	0.910040911514871	-1.43204795440756	0.0940516151937384	0.235241426095259	FALSE	0.188453140969918	-1.43204795440756	0.871342626684471	1	FALSE	FALSE	-1.06792601374677	-1.18288877397831	0.186422146087666	0.885287411035471	FALSE
93	ENSDARG00000001549	FALSE	-0.554285071504919	3.09845273373847	0.00277918033209187	0.100309594228222	sp3a	-0.899623156371309	3.09845273373847	2.31300277398563e-06	2.9637056820336e-05	TRUE	-0.453284472849135	3.09845273373847	0.0171729985717697	0.0596651617044817	FALSE	0.333701778280453	3.09845273373847	0.0704614263788324	0.216350789760931	FALSE	FALSE	0.63041795221292	3.79009925629348	0.000252430570191763	0.0229945158057035	TRUE
94	ENSDARG00000001557	FALSE	0.0910861574543624	4.60060631339816	0.600845923930932	1	tomm34	-0.133125634615697	4.60060631339816	0.445837294415505	0.798470581253013	FALSE	-0.609457652056382	4.60060631339816	0.000580381643955826	0.00342603214039634	FALSE	-0.332647253277461	4.60060631339816	0.0591815084694397	0.19228875127946	FALSE	FALSE	0.144438938342269	4.34708672978573	0.380800546401975	1	FALSE
95	ENSDARG00000001558	FALSE	-0.179843643282507	7.56852995172553	0.28540374544168	1	kifc1	-0.700255071856406	7.56852995172553	3.54886937597597e-05	0.000330969980231541	FALSE	-0.863001183991776	7.56852995172553	3.71765899891078e-07	5.2404972104282e-06	TRUE	-0.651396236586596	7.56852995172553	0.000118356311474403	0.00117836688759136	FALSE	FALSE	0.106337533438377	7.29344316674526	0.450736075050791	1	FALSE
96	ENSDARG00000001559	FALSE	0.0193849386258813	-0.547983718594806	1	1	csmd2	0.917747855545242	-0.547983718594806	0.00485380785591771	0.0235415110327284	FALSE	0.434959758426759	-0.547983718594806	0.289207323376282	0.548237957225106	FALSE	-0.242148716463934	-0.547983718594806	0.578234876654816	0.937912024979532	FALSE	FALSE	-0.0404562050586827	0.345799053631577	1	1	FALSE
97	ENSDARG00000001572	FALSE	-1.08572792021191	-3.26304507269486	0.277232524446608	0.998847960891171	prf1.3	2.70773348513706	-3.26304507269486	0.501677831256804	0.844832638002758	FALSE	5.12548240610387e-15	-3.26304507269486	1	1	FALSE	5.12548240610387e-15	-3.26304507269486	1	1	FALSE	FALSE	1.94608237953966	-2.18193265216055	0.999999999999991	1	FALSE
98	ENSDARG00000001578	FALSE	-0.161854886563144	5.61323854491539	0.344506949523353	1	echs1	0.117210586994854	5.61323854491539	0.494175850848014	0.844832638002758	FALSE	0.447575933400333	5.61323854491539	0.00888804074757876	0.0347553010335409	FALSE	-0.0878523447300777	5.61323854491539	0.60971778192103	0.972629366627681	FALSE	FALSE	-0.222875416304911	5.11531325097221	0.144369200255912	0.802097214486647	FALSE
99	ENSDARG00000001621	FALSE	0.176314557431367	4.60509649807964	0.313441274007397	1	nfyal	-0.289289814624395	4.60509649807964	0.0972056702306747	0.264276326501332	FALSE	-0.374179332081742	4.60509649807964	0.0315241617907768	0.0987540450280378	FALSE	-0.482892924079505	4.60509649807964	0.0056160938436052	0.0300535415162154	FALSE	FALSE	0.0443894251532076	4.23058868394562	0.795289018061337	1	FALSE
100	ENSDARG00000001634	FALSE	0.187783205490411	6.12815415160387	0.270610542826806	0.989126093371667	kirrel1a	0.331365484472984	6.12815415160387	0.0513331927371935	0.16169657379054	FALSE	1.00400315209169	6.12815415160387	4.85447535523457e-09	1.01457286987293e-07	TRUE	0.807029450302133	6.12815415160387	2.42821449076152e-06	3.90531826110606e-05	TRUE	FALSE	0.00800665780389499	6.49320009768331	0.958147328772745	1	FALSE
101	ENSDARG00000001656	FALSE	1.6829080297995	-3.05138001050007	0.379173605513197	1	psmb13a	1.01084253401848	-3.05138001050007	0.514320952363917	0.858261876510225	FALSE	-3.15769037485818	-3.05138001050007	0.252516746885209	0.491727222078263	FALSE	1.14322660380537	-3.05138001050007	0.351898880818763	0.681865673850097	FALSE	FALSE	0.137579291298231	-2.07518118624219	1	1	FALSE
102	ENSDARG00000001676	FALSE	-0.147724374030062	4.27464698292502	0.401275274088143	1	gpm6bb	0.514513258008152	4.27464698292502	0.00333362059482486	0.017137573598672	FALSE	-0.321157885376935	4.27464698292502	0.0705130836879766	0.186460032650268	FALSE	-0.979388074625879	4.27464698292502	6.32777289748466e-08	1.47511953137062e-06	TRUE	FALSE	0.0877023372368211	4.92210387348897	0.57406294201699	1	FALSE
103	ENSDARG00000001686	FALSE	0.335131593495406	0.360975538464108	0.245074701268719	0.956631056929099	uckl1a	0.938598151004194	0.360975538464108	0.000196586844721852	0.00147815125788546	FALSE	0.360536455242046	0.360975538464108	0.234478394698684	0.474796849041171	FALSE	1.1381383558816	0.360975538464108	6.47533292237827e-05	0.000704068389543195	FALSE	FALSE	0.0374361165088939	-0.238230288563124	1	1	FALSE
104	ENSDARG00000001710	FALSE	0.259514706869138	6.03475741043857	0.128628026063253	0.726431928364468	flot1a	0.869222849743456	6.03475741043857	3.49445181344198e-07	5.40112038845689e-06	TRUE	0.337443064845744	6.03475741043857	0.0480781419509311	0.138313975251617	FALSE	0.300613241389845	6.03475741043857	0.0782582525317405	0.233825649791639	FALSE	FALSE	-0.778921905464223	4.94470083097828	5.33674497558486e-07	0.00014343053438514	TRUE
105	ENSDARG00000001712	FALSE	0.279043322814881	-1.02867334050798	0.74190315058254	1	si:ch211-247n2.1	1.25372282241497	-1.02867334050798	0.000305761501854198	0.00217674344139635	FALSE	1.64749931720216	-1.02867334050798	8.06281363602478e-05	0.000630598122759803	FALSE	0.446732414485033	-1.02867334050798	0.458561812875171	0.820166370462784	FALSE	FALSE	0.0620706046556569	-0.752799862989504	1	1	FALSE
106	ENSDARG00000001721	FALSE	0.228759239845337	0.228020909391162	0.426734726523856	1	oc90	1.06785578322446	0.228020909391162	0.000391397570754485	0.00270698617629431	FALSE	1.24024104952354	0.228020909391162	2.59170378168475e-06	2.97186907547208e-05	TRUE	-0.444871428947136	0.228020909391162	0.185082183649105	0.43980961571439	FALSE	FALSE	0.30699046569308	0.493154112700041	0.509060061166623	1	FALSE
107	ENSDARG00000001729	FALSE	-0.028236975933121	6.5092436916207	0.868441635078147	1	strn3	-0.0608724872698198	6.5092436916207	0.719926714525264	1	FALSE	-0.0889713095201776	6.5092436916207	0.600581634314368	0.928363663271378	FALSE	-0.0854417438251884	6.5092436916207	0.615344404537855	0.977925458010648	FALSE	FALSE	0.0457461751700275	6.40793971756934	0.752647480155481	1	FALSE
108	ENSDARG00000001733	FALSE	0.270292640971763	3.14557819793281	0.166728009465647	0.833383779253435	gulp1a	0.586288821943982	3.14557819793281	0.00129426342201424	0.00764428741080698	FALSE	0.472567793923427	3.14557819793281	0.011256586652207	0.0424619183307935	FALSE	0.391474664599426	3.14557819793281	0.0360562905558755	0.130521839869295	FALSE	FALSE	0.120505553009843	2.44417772640188	0.630667865463145	1	FALSE
109	ENSDARG00000001734	FALSE	0.105309027766354	4.59633375559105	0.544687080627301	1	fkbp8	-0.314103452847879	4.59633375559105	0.0730585158205513	0.211413323944147	FALSE	-0.715395680789173	4.59633375559105	5.73049506863866e-05	0.000464959330419484	FALSE	0.306473341068952	4.59633375559105	0.0791537460636529	0.236002550837993	FALSE	FALSE	-0.117703367977137	3.8992484743416	0.489627631040622	1	FALSE
110	ENSDARG00000001754	FALSE	-0.25110512080486	5.62515603678465	0.140549161941513	0.761308162938349	noc2l	-0.397210621493936	5.62515603678465	0.0210893710296871	0.0789842637392	FALSE	0.273537621520202	5.62515603678465	0.109175664297876	0.265847443127437	FALSE	-0.431643049135944	5.62515603678465	0.0119626027315525	0.0553219341339715	FALSE	FALSE	-0.194518790961884	6.00399858872867	0.182602584625033	0.882268273682798	FALSE
111	ENSDARG00000001760	FALSE	1.30975830893208	-1.94742588902631	0.627504163307919	1	tnxba	-0.146115920545643	-1.94742588902631	0.786808365945382	1	FALSE	0.283015371918279	-1.94742588902631	0.74190315058254	1	FALSE	0.0187752359664156	-1.94742588902631	1	1	FALSE	FALSE	-1.29943837194381	-1.29871634563827	0.151439478868449	0.812943521426536	FALSE
112	ENSDARG00000001767	FALSE	0.0471569216509704	6.21950764099517	0.781934955614173	1	slc29a2	-0.901669480334392	6.21950764099517	1.2956268187416e-07	2.19332556717735e-06	TRUE	-1.91472148622058	6.21950764099517	1.51061146830048e-27	1.7057321162893e-25	TRUE	-0.443463708846254	6.21950764099517	0.00904623402524237	0.0440790426282412	FALSE	FALSE	-0.0641615936613315	5.47557713686347	0.672966002675657	1	FALSE
113	ENSDARG00000001769	FALSE	-0.53836579272636	4.56173100891081	0.00181295498652389	0.0771692358138181	ptpra	-1.515062095481	4.56173100891081	1.74451222038861e-16	1.1968678777856e-14	TRUE	-1.03637782255707	4.56173100891081	4.70915225474157e-09	9.87373509504809e-08	TRUE	-0.694070441149373	4.56173100891081	7.69753049268218e-05	0.000815121105900438	FALSE	FALSE	0.337183431498242	4.73502850901556	0.0316691261078877	0.417293347256284	FALSE
114	ENSDARG00000001771	FALSE	0.762929356705358	-1.95505512156991	0.268600757470719	0.98685050828875	otol1a	-0.342838419398699	-1.95505512156991	0.657838730316221	1	FALSE	0.375665335898135	-1.95505512156991	0.438081102799687	0.752106296222459	FALSE	-2.70985175998086	-1.95505512156991	0.000268650178911061	0.00237302104870294	FALSE	FALSE	0.57322165097047	-1.18137953486675	0.613328525420907	1	FALSE
115	ENSDARG00000001776	TRUE	-0.694803220915419	1.87386651347414	0.000628123384103944	0.0403687202590124	stim2b	-0.210682475280778	1.87386651347414	0.313217416687294	0.621542005776836	FALSE	-0.133753060029014	1.87386651347414	0.55233592452538	0.874258530976443	FALSE	0.0774631293644913	1.87386651347414	0.729622577150982	1	FALSE	TRUE	0.189435181914901	1.642892968091	0.476964696467513	1	FALSE
116	ENSDARG00000001777	FALSE	-0.495068651637669	5.57660980033965	0.00363949887609581	0.116195797660982	nup155	-0.906424580812078	5.57660980033965	1.77799332582035e-07	2.93802555669094e-06	TRUE	-0.409015879166952	5.57660980033965	0.0172477456106055	0.0598800776403216	FALSE	-0.56950056992447	5.57660980033965	0.00094944923436688	0.00694000654115778	FALSE	FALSE	0.198768259798481	6.06849065182327	0.171204519296338	0.862971648654639	FALSE
117	ENSDARG00000001781	FALSE	-0.0401369642712185	1.44197448750258	0.95955043490799	1	tspan11	-1.38960927706454	1.44197448750258	1.92629324679573e-07	3.14947493141263e-06	TRUE	0.0119026208188156	1.44197448750258	1	1	FALSE	2.14459904247407	1.44197448750258	1.90966307557282e-24	2.51426085901328e-22	TRUE	FALSE	0.366261799820704	0.659403544729548	0.307061559410094	1	FALSE
118	ENSDARG00000001782	FALSE	0.018624224983623	-1.73796006052907	1	1	prkacba	1.21495431425419	-1.73796006052907	0.00873914914584056	0.0385299796939717	FALSE	1.49271901182028	-1.73796006052907	0.00520434913390655	0.0221554436228094	FALSE	0.458269168924019	-1.73796006052907	0.573701825015619	0.932000367144966	FALSE	FALSE	0.168295036979045	-1.71251412946344	1	1	FALSE
119	ENSDARG00000001785	FALSE	0.360112835274772	4.89846938904213	0.0421316867125324	0.442347378149303	irx2a	0.148474307863504	4.89846938904213	0.386428079573346	0.720798174040012	FALSE	-0.128598245848879	4.89846938904213	0.461953346583309	0.780887973328268	FALSE	0.268529373707786	4.89846938904213	0.121358563005453	0.326889303655221	FALSE	FALSE	0.0626851967830975	4.52583685141163	0.704058839876462	1	FALSE
120	ENSDARG00000001788	FALSE	-0.0508034607253592	8.03741259608664	0.763010857987575	1	atp5po	-0.00935626836130535	8.03741259608664	0.955905813175518	1	FALSE	0.212444185233818	8.03741259608664	0.206729358145314	0.429684182978755	FALSE	-0.0797327957017232	8.03741259608664	0.635786824183549	0.994709870672875	FALSE	FALSE	0.0868645094094215	7.95851261666135	0.534326520745208	1	FALSE
121	ENSDARG00000001803	FALSE	0.464332892331183	0.44659482694635	0.140791919260144	0.761811303491849	kcnh6a	0.912341822326336	0.44659482694635	0.000174253820661058	0.00133205506956219	FALSE	0.713609671041998	0.44659482694635	0.0147513494279111	0.0531244610626433	FALSE	0.564835768352786	0.44659482694635	0.0593236456628029	0.192631548372876	FALSE	FALSE	-0.717885948845637	0.556656018748123	0.0664258162990539	0.592476013726065	FALSE
122	ENSDARG00000001804	FALSE	-0.110127670681551	0.419087580557443	0.793004204409653	1	zgc:112148	0.826400485642859	0.419087580557443	0.00309643339668809	0.016116519535899	FALSE	0.582318361021753	0.419087580557443	0.0203469007272673	0.0687866926236201	FALSE	0.476492293324745	0.419087580557443	0.0608746690138841	0.196685964861551	FALSE	FALSE	-0.243362674446153	0.74546088078748	0.556931681945072	1	FALSE
123	ENSDARG00000001807	FALSE	0.144902319385206	3.70533294823307	0.439406942300687	1	tnfrsf21	0.442308750579254	3.70533294823307	0.0132752582062018	0.0543263686877056	FALSE	0.54259586698363	3.70533294823307	0.00322048512169898	0.0148196089086813	FALSE	1.43144056935245	3.70533294823307	4.53618526073482e-15	2.85885164106776e-13	TRUE	FALSE	-0.315157745672463	2.95280216708505	0.106760776239575	0.729995887996419	FALSE
124	ENSDARG00000001817	FALSE	-0.923509316793401	-1.69712041803883	0.039845824562724	0.43077999161562	zmp:0000000521	0.100504820839886	-1.69712041803883	1	1	FALSE	-1.28782921346142	-1.69712041803883	0.0521371361155875	0.14797518471626	FALSE	-0.673794001151236	-1.69712041803883	0.287415343090595	0.59025872796376	FALSE	FALSE	1.35384094997751	-0.880929271447518	0.0459638456604368	0.499413384857134	FALSE
125	ENSDARG00000001818	FALSE	0.119020522399156	-0.492459034429279	0.902648947618549	1	c3b.2	-0.298129138489894	-0.492459034429279	0.406906366050159	0.747224294084995	FALSE	1.38112965878388	-0.492459034429279	0.000576160943709712	0.00340235225884144	FALSE	2.10296232597023	-0.492459034429279	5.73939071646725e-09	1.6401141133525e-07	TRUE	FALSE	-0.383013880739436	-0.673553575763936	0.69814303797947	1	FALSE
126	ENSDARG00000001825	FALSE	0.0183121790467618	0.857985930578113	0.963504134876634	1	cfap43	0.687676298659976	0.857985930578113	0.00520667763450785	0.0249994325519261	FALSE	0.303138067325677	0.857985930578113	0.218119316989055	0.449280478115281	FALSE	-0.106577029317325	0.857985930578113	0.715066382102104	1	FALSE	FALSE	0.0879975795544372	0.746360048908031	0.844829717976847	1	FALSE
127	ENSDARG00000001829	FALSE	0.128701817174432	7.35316540366078	0.44539850850923	1	zgc:112982	-0.0829196797139709	7.35316540366078	0.623438622975383	0.979007646841946	FALSE	0.185098956268754	7.35316540366078	0.272699073699286	0.524030838308856	FALSE	0.0287728454126819	7.35316540366078	0.865113633584024	1	FALSE	FALSE	-0.173453948074097	6.48992038511038	0.227281927492171	0.95530674448047	FALSE
128	ENSDARG00000001835	FALSE	0.488730267913091	2.40856779175777	0.0131475762827444	0.241508563998003	nalcn	0.645498120970961	2.40856779175777	0.000646653711651886	0.00421764514699546	FALSE	0.800534975226487	2.40856779175777	0.000107990672917385	0.000808997162698306	FALSE	0.436954997115056	2.40856779175777	0.038808330178834	0.138458244368149	FALSE	FALSE	-0.321699977911017	2.43366135998652	0.146785651897042	0.808377544401663	FALSE
129	ENSDARG00000001857	FALSE	-0.430478265378825	3.23147104684115	0.0165445103609643	0.27267439585268	aff4	-0.923751508949568	3.23147104684115	1.43903543756422e-06	1.94826946001617e-05	TRUE	-0.43912343380121	3.23147104684115	0.0196847133664359	0.0668979912923499	FALSE	-0.53814980769912	3.23147104684115	0.00471063152716802	0.0259511667395399	FALSE	FALSE	0.218965718751649	3.81776113599282	0.20651558054567	0.928060302066206	FALSE
130	ENSDARG00000001859	FALSE	0.473686225349623	3.67529144642424	0.0100573137864841	0.209143365977429	dbx1b	1.26490003226559	3.67529144642424	2.47637921376406e-12	9.61000620902234e-11	TRUE	1.16336758159516	3.67529144642424	1.66571933943044e-10	4.42558765672205e-09	TRUE	0.208523706749104	3.67529144642424	0.25970485966185	0.547704412205147	FALSE	FALSE	0.0368535713977383	3.53656251265914	0.864744857738255	1	FALSE
131	ENSDARG00000001870	FALSE	0.629836140252257	0.324061876611571	0.146944170557804	0.781076238401405	atp1a1a.4	1.69172636444899	0.324061876611571	1.93789252832653e-11	6.71098869314862e-10	TRUE	0.886785399681197	0.324061876611571	0.00119570037262943	0.00635362354867793	FALSE	0.44238173376645	0.324061876611571	0.123913312758354	0.331619276434606	FALSE	FALSE	-0.835621403883039	0.304198208089371	0.0536647251505126	0.540497803713791	FALSE
132	ENSDARG00000001873	FALSE	-0.135633897293068	7.29310138612017	0.42183514298553	1	phgdh	0.136049288650014	7.29310138612017	0.420062615921829	0.765661591255918	FALSE	-0.0898336594782295	7.29310138612017	0.594618214551295	0.921071941374113	FALSE	-0.11263972209485	7.29310138612017	0.504602995884624	0.852894460819541	FALSE	FALSE	0.112532817689535	7.69891189612861	0.422112193114534	1	FALSE
133	ENSDARG00000001879	FALSE	-0.0196530893097777	5.42449271111213	0.911607030365823	1	nav2b	0.220057334437585	5.42449271111213	0.203518734700244	0.459708915222055	FALSE	1.0654508804951	5.42449271111213	7.11075480664589e-10	1.72182983106571e-08	TRUE	0.495004178546344	5.42449271111213	0.00408935582196734	0.0232432772896035	FALSE	FALSE	-0.126056318505278	4.36370124362195	0.445262134850466	1	FALSE
134	ENSDARG00000001880	FALSE	0.0909103072773868	3.94930954761	0.612294942356091	1	stx3a	0.176324226224444	3.94930954761	0.323012894625121	0.636052057458142	FALSE	-0.0221261434767252	3.94930954761	0.906495023553071	1	FALSE	0.420931069413936	3.94930954761	0.018385285152112	0.0774267641992597	FALSE	FALSE	-0.0240746373095484	3.38685231424974	0.915710732302336	1	FALSE
135	ENSDARG00000001881	FALSE	-0.370720985019695	-2.72073420458354	0.79530415022708	1	cacnb3a	1.01557213603859	-2.72073420458354	0.514320952363917	0.858261876510225	FALSE	-0.727577934905852	-2.72073420458354	0.556249109416353	0.877308358223958	FALSE	0.0186036278991769	-2.72073420458354	1	1	FALSE	FALSE	-2.58635513315018	-2.07551805794382	0.501129957357817	1	FALSE
136	ENSDARG00000001882	FALSE	0.85115392549951	-1.56264057946406	0.205085927359005	0.908792930689625	kbtbd12	1.07535609045063	-1.56264057946406	0.00528491019380918	0.0253189863734052	FALSE	0.342736928860482	-1.56264057946406	0.713409365768868	1	FALSE	-0.545244480434202	-1.56264057946406	0.517420711630766	0.865569255819422	FALSE	FALSE	-1.25587675407611	-1.56148503446302	0.293486720929961	1	FALSE
137	ENSDARG00000001888	FALSE	-0.211181615159116	4.27145767592302	0.225370412867353	0.94543934809679	ppm1ba	-0.232419193157502	4.27145767592302	0.18783355719	0.431868444557324	FALSE	-0.76149192160056	4.27145767592302	2.49464475637035e-05	0.000223609751838803	FALSE	-0.255038760385125	4.27145767592302	0.152724388774887	0.380516909248146	FALSE	FALSE	0.00923775635433675	4.40988276948096	0.965200380954643	1	FALSE
138	ENSDARG00000001889	FALSE	0.10882599336424	8.89271426429441	0.517284701326722	1	tuba1a	0.105071798995007	8.89271426429441	0.531398466354758	0.878014334206724	FALSE	-0.977953725846733	8.89271426429441	8.01123403909594e-09	1.60422001817364e-07	TRUE	-0.544800329582988	8.89271426429441	0.00121736889957234	0.00852472795307761	FALSE	FALSE	0.415294282033733	9.34331468348969	0.00270282141274288	0.108288917673284	FALSE
139	ENSDARG00000001890	FALSE	-0.170100117877597	6.69678808109144	0.314095071532366	1	stt3b	-0.790709338766294	6.69678808109144	3.47110138889445e-06	4.26445852538147e-05	TRUE	-0.504559169372154	6.69678808109144	0.00299177450442015	0.0139209845616872	FALSE	0.149168804313862	6.69678808109144	0.378395920697721	0.719076606676531	FALSE	FALSE	0.278008094239943	6.99078468909475	0.0496475283566111	0.517690722023063	FALSE
140	ENSDARG00000001891	FALSE	-0.21426030679428	-1.48904693346044	0.844971898744499	1	syt14b	-0.59156301428401	-1.48904693346044	0.168956938107122	0.399192068239146	FALSE	0.201281700179289	-1.48904693346044	0.749832885219806	1	FALSE	1.00346311923866	-1.48904693346044	0.043019583855799	0.149051445449668	FALSE	FALSE	-0.154441857873671	-0.673670726077303	1	1	FALSE
141	ENSDARG00000001897	FALSE	-0.153799379870707	4.59143083007399	0.37833602518307	1	man2b1	-0.533525968395212	4.59143083007399	0.00246810244609616	0.0132951286312816	FALSE	0.101012618281394	4.59143083007399	0.568338087150069	0.891747302620874	FALSE	0.612300324377853	4.59143083007399	0.000439968175054793	0.00359491584240751	FALSE	FALSE	0.138316817457706	3.9432539330141	0.418954945364355	1	FALSE
142	ENSDARG00000001898	FALSE	0.0104030781044752	3.7196078156851	0.964762655392284	1	manea	-0.0627676472393584	3.7196078156851	0.731156693473616	1	FALSE	-0.290616460415566	3.7196078156851	0.111157726033137	0.269885713797045	FALSE	0.339433545348788	3.7196078156851	0.0580249776528938	0.189227063103902	FALSE	FALSE	0.275338852276192	3.41291226044248	0.130253238366278	0.76528189912762	FALSE
143	ENSDARG00000001906	FALSE	0.36350909939509	-2.12002538538927	0.701869036047114	1	si:dkey-247m21.3	0.619965750166724	-2.12002538538927	0.227891836987324	0.49762411852638	FALSE	2.79035169628197	-2.12002538538927	0.0235899502978421	0.0778020049031195	FALSE	2.93403208910945	-2.12002538538927	0.0132038840058666	0.0600713916998857	FALSE	FALSE	0.176321050478846	-1.42291312029519	1	1	FALSE
144	ENSDARG00000001909	FALSE	-0.836452737867654	-0.32690764956049	0.0557600550565332	0.512381178422848	vill	1.07915058614329	-0.32690764956049	0.00209930764546584	0.0116025636693659	FALSE	0.436436893631183	-0.32690764956049	0.360106927970201	0.6483240490279	FALSE	2.69976499886302	-0.32690764956049	3.24179658391278e-18	2.79637201349717e-16	TRUE	FALSE	-0.0708730923740234	-0.795117654355989	1	1	FALSE
145	ENSDARG00000001910	FALSE	-0.226031990087724	5.69303274124203	0.185265279923372	0.867975948172804	rorab	-0.62906154463448	5.69303274124203	0.000234212500877921	0.00172986384931865	FALSE	-0.172400820143558	5.69303274124203	0.315237889180158	0.585066553825975	FALSE	-0.0543444706240507	5.69303274124203	0.752545009209345	1	FALSE	FALSE	-0.218651540268329	4.79096161923844	0.162995006886742	0.843785973848047	FALSE
146	ENSDARG00000001912	FALSE	0.197410306435232	1.08805880670286	0.425682751653852	1	drd4-rs	1.04694594191455	1.08805880670286	6.6695049988855e-07	9.6507505528001e-06	TRUE	0.923019680305533	1.08805880670286	0.000343808936178099	0.00218885407292713	FALSE	0.02293409855428	1.08805880670286	0.951671496964781	1	FALSE	FALSE	-0.501170293596052	1.32296088297558	0.0969100591195267	0.698980127319074	FALSE
147	ENSDARG00000001913	FALSE	-0.341549999047932	1.32085941673968	0.149518151820346	0.788060015753266	palmda	-1.32460039572563	1.32085941673968	8.09274255903219e-10	2.19313323349772e-08	TRUE	-2.4580545536591	1.32085941673968	2.23651710068723e-16	1.13465734967783e-14	TRUE	0.505045843732218	1.32085941673968	0.0222006780031403	0.090268323163556	FALSE	FALSE	-0.171674471667833	0.640050765647245	0.678898210669827	1	FALSE
148	ENSDARG00000001929	FALSE	0.168138663262888	3.11702760586632	0.35800756860606	1	pink1	0.303057156682806	3.11702760586632	0.101766522675291	0.273734269429317	FALSE	0.30308421826734	3.11702760586632	0.109481872104759	0.266513248060989	FALSE	0.0679127351754478	3.11702760586632	0.732999608732448	1	FALSE	FALSE	-0.0177545626977019	2.26054870725956	0.961793291800534	1	FALSE
149	ENSDARG00000001930	FALSE	-0.0139385707637746	4.634924197102	0.938855271276516	1	klhl15	0.0281845825975314	4.634924197102	0.87269126497104	1	FALSE	-0.159089921523943	4.634924197102	0.367408340260952	0.659128361585867	FALSE	0.114089857480246	4.634924197102	0.517150785715448	0.865569255819422	FALSE	FALSE	0.0631966934575338	4.44710725438097	0.700916584865255	1	FALSE
150	ENSDARG00000001933	FALSE	-0.0976081698079938	-0.971849340108028	0.915945659988194	1	prkag2b	1.04367560008504	-0.971849340108028	0.00972972648970846	0.0419624430784862	FALSE	-0.0604252332277641	-0.971849340108028	0.913053282528967	1	FALSE	-0.401767803191964	-0.971849340108028	0.35098057704275	0.681865673850097	FALSE	FALSE	0.0504805856737167	-0.837684360075143	1	1	FALSE
151	ENSDARG00000001937	FALSE	0.286560248681234	-1.15591982573753	0.665489760093663	1	LO018422.1	0.163095442017878	-1.15591982573753	0.680687592142697	1	FALSE	0.200100007796635	-1.15591982573753	0.791679540272281	1	FALSE	-2.10112450993105	-1.15591982573753	0.00148114472152615	0.0100034945678152	FALSE	FALSE	0.328832330393705	-0.927867466787218	0.654584762897117	1	FALSE
152	ENSDARG00000001939	FALSE	0.0421065460153133	5.05379847315252	0.808348510492635	1	b3gat3	-0.494672647550479	5.05379847315252	0.00408632061994881	0.0203377940864303	FALSE	-0.679210770505991	5.05379847315252	9.62393830682884e-05	0.000730215757671661	FALSE	-0.506950330930207	5.05379847315252	0.00350310248791445	0.0204709600911011	FALSE	FALSE	-0.0872126962482816	5.02135691356608	0.576105361767318	1	FALSE
153	ENSDARG00000001940	FALSE	0.128272216410979	5.8784424803349	0.453496218905304	1	dnajc1	-0.117848469911408	5.8784424803349	0.489917425303918	0.844832638002758	FALSE	-0.13586497426882	5.8784424803349	0.42729299970494	0.738379741240482	FALSE	0.364456266717966	5.8784424803349	0.0324685751351277	0.120893948396858	FALSE	FALSE	0.0953728517325829	5.86104861791165	0.517587870621182	1	FALSE
154	ENSDARG00000001950	FALSE	0.184036425550765	3.59058307018227	0.385718743509386	1	ak1	2.78298249866419	3.59058307018227	1.65745615927566e-49	6.82284484805626e-47	TRUE	0.714570399177452	3.59058307018227	0.000138242794063507	0.00100641496819907	FALSE	0.173420170837966	3.59058307018227	0.369431047415083	0.708666924527646	FALSE	FALSE	0.219142915211859	2.39245959043214	0.323634072740779	1	FALSE
155	ENSDARG00000001953	FALSE	0.0982907412360387	3.55502499071425	0.605316926407642	1	pfkfb3	0.157833770566006	3.55502499071425	0.382393715997854	0.715379603304965	FALSE	-0.29860834616409	3.55502499071425	0.121946415661883	0.290229613387328	FALSE	2.06542950488556	3.55502499071425	8.48399114433504e-29	1.39343127279685e-26	TRUE	FALSE	-0.499029645663983	2.21983532145286	0.0303697825853088	0.406764962798287	FALSE
156	ENSDARG00000001968	FALSE	-0.895384371858449	-1.49381902291844	0.039845824562724	0.43077999161562	dock5	1.42352976067351	-1.49381902291844	0.00588018643735964	0.0276852289125283	FALSE	0.0240086627969442	-1.49381902291844	1	1	FALSE	0.522754966694032	-1.49381902291844	0.417176014156549	0.769210408820717	FALSE	FALSE	-1.29800758985141	-0.458935694599489	0.0352178869423587	0.43850872926074	FALSE
157	ENSDARG00000001969	FALSE	-0.20678816918273	5.43746168139969	0.228760517457636	0.950958059784447	txlng	-0.17691629633908	5.43746168139969	0.302105543774109	0.604693322778002	FALSE	0.0766716149663056	5.43746168139969	0.656145963929745	0.987265840360005	FALSE	-0.324975457939361	5.43746168139969	0.0588149807970807	0.1913045784678	FALSE	FALSE	-0.0829889415231824	5.32956230993219	0.585679289013896	1	FALSE
158	ENSDARG00000001971	FALSE	0.0127717911818346	-2.11991038718666	1	1	cthrc1b	-0.613811656185045	-2.11991038718666	0.422473362398412	0.76848925042556	FALSE	-1.44471426915279	-2.11991038718666	0.15406493177647	0.340458791884398	FALSE	0.420529093713323	-2.11991038718666	0.674425074203086	1	FALSE	FALSE	-0.183482471577491	-0.754153953312065	1	1	FALSE
159	ENSDARG00000001975	FALSE	-0.536831147470902	4.98190085393647	0.00180462356986285	0.0770162184933595	hsd11b2	0.462253507547911	4.98190085393647	0.00702353964571695	0.0321335831849628	FALSE	-0.780712681531696	4.98190085393647	1.23912077702984e-05	0.000120611217207454	FALSE	-0.417687721230161	4.98190085393647	0.0184329690083949	0.0775974306994178	FALSE	FALSE	0.243537217520445	4.43129403636072	0.127668099809459	0.759023127204887	FALSE
160	ENSDARG00000001976	FALSE	0.225755287966854	3.02228178977124	0.268829780563025	0.987389255015763	fkbp16	-0.727338390696785	3.02228178977124	0.000144602703360741	0.00113203657036382	FALSE	0.0865812025771197	3.02228178977124	0.637861932377669	0.966489488117275	FALSE	-0.227735019910514	3.02228178977124	0.217539900213731	0.495961690616274	FALSE	FALSE	-0.327034579080129	2.91651332494766	0.0996481256839887	0.710181250765574	FALSE
161	ENSDARG00000001993	FALSE	0.308004569110199	1.52341135086057	0.140950687754914	0.762047608610109	myhb	0.106356651760356	1.52341135086057	0.619563249324106	0.979007646841946	FALSE	-0.354501941253333	1.52341135086057	0.217926042101823	0.44899612830406	FALSE	0.154803575515218	1.52341135086057	0.57063346741005	0.929057793139824	FALSE	FALSE	-0.278468466203316	1.39099300826515	0.342697289230199	1	FALSE
162	ENSDARG00000001994	FALSE	0.421146731170163	6.25823128371949	0.013782190164329	0.246261991287901	stxbp1a	0.590061508745199	6.25823128371949	0.00049647292532979	0.00334617606875125	FALSE	0.469547094937592	6.25823128371949	0.00601319661951501	0.0250832675816609	FALSE	0.613468931001616	6.25823128371949	0.000333152279328883	0.00284808415451506	FALSE	FALSE	-0.46784128839896	6.05762812519148	0.00129708422986433	0.0681953326602752	FALSE
163	ENSDARG00000001999	FALSE	0.0682668769961629	5.41397477722547	0.694140712570379	1	adamts18	0.686342874547036	5.41397477722547	5.97636229156245e-05	0.000521888565310448	FALSE	0.384174075554356	5.41397477722547	0.0261484979933766	0.0843600351929173	FALSE	-0.163512782642625	5.41397477722547	0.347502444668531	0.676912871948538	FALSE	FALSE	0.155237997775891	4.32783697275625	0.343137371812079	1	FALSE
164	ENSDARG00000002002	FALSE	-0.071611299725023	1.21050152397317	0.801788899802645	1	lmcd1	0.478174298303863	1.21050152397317	0.0335837758666747	0.115083708238594	FALSE	0.539237465187422	1.21050152397317	0.021973605764378	0.073290426611033	FALSE	0.415357332337974	1.21050152397317	0.0770646258772291	0.230895672888105	FALSE	FALSE	0.143521584716285	0.384970825174934	0.817136765358548	1	FALSE
165	ENSDARG00000002006	FALSE	-0.0191302937400674	4.62798417968769	0.9186357331302	1	rxrbb	0.105881963685259	4.62798417968769	0.542151609004988	0.891343292459161	FALSE	-0.118521730761533	4.62798417968769	0.500423437716906	0.813693918826497	FALSE	-0.265912966190672	4.62798417968769	0.130268102642189	0.335815988737535	FALSE	FALSE	-0.240959973566087	4.04169951238727	0.150714147138431	0.812943521426536	FALSE
166	ENSDARG00000002013	FALSE	-0.241607048133818	1.84481167306078	0.225857906323977	0.947057903669956	grb10a	-0.344771096811382	1.84481167306078	0.144576214044927	0.354277633994502	FALSE	0.0884193658190471	1.84481167306078	0.69461648498521	1	FALSE	-0.409351362901787	1.84481167306078	0.0596014945987032	0.193359996443518	FALSE	FALSE	0.175180530589343	1.82738213170078	0.51620042078605	1	FALSE
167	ENSDARG00000002016	FALSE	-0.188767023059525	5.34928886036546	0.271315562957311	0.989984319622489	ppil2	-0.240438584599835	5.34928886036546	0.163443195186779	0.389418470765188	FALSE	-0.299912714352451	5.34928886036546	0.0803743480834003	0.206885482574235	FALSE	-0.3255109801267	5.34928886036546	0.0578087833251621	0.188692324975838	FALSE	FALSE	-0.351559554038297	4.75415990194618	0.0247429135764616	0.37134566562309	FALSE
168	ENSDARG00000002020	FALSE	-0.0218563246760872	4.64378917759164	0.903417959485312	1	rictorb	-0.326072350664184	4.64378917759164	0.0605170138904901	0.184547382944368	FALSE	-0.369184613831567	4.64378917759164	0.0375149836491665	0.112909511177315	FALSE	0.0989203802114336	4.64378917759164	0.576547084915266	0.935874573297617	FALSE	FALSE	-0.0625299680412506	3.93654855190217	0.728158755428973	1	FALSE
169	ENSDARG00000002021	FALSE	-0.0308446357162487	3.04928921432393	0.86275595850775	1	pygb	-0.550891448944378	3.04928921432393	0.00400919083824467	0.0200182536557219	FALSE	-0.46994938914215	3.04928921432393	0.0145903188921819	0.0526850437482343	FALSE	-0.318697285142891	3.04928921432393	0.0966062903195551	0.275388899122715	FALSE	FALSE	0.0337138107555254	2.38388386613412	0.92821527426865	1	FALSE
170	ENSDARG00000002026	FALSE	-0.228179453629046	0.871655784597567	0.460347789703187	1	qkib	1.50037778339253	0.871655784597567	6.88471629242887e-11	2.22998977918114e-09	TRUE	0.742263023527276	0.871655784597567	0.00560463101147887	0.0236796934511229	FALSE	1.0841127018787	0.871655784597567	1.81365026688165e-05	0.000232478938427242	FALSE	FALSE	0.075967077561639	0.950644627273682	0.928977742761201	1	FALSE
171	ENSDARG00000002031	FALSE	-0.151991906070297	5.33680077884183	0.373206229003791	1	tox4a	-0.602124604594816	5.33680077884183	0.000494478555101601	0.00333342508538641	FALSE	-0.645884426923269	5.33680077884183	0.000196875424006276	0.00136532909750741	FALSE	-0.277291325046529	5.33680077884183	0.108155389600337	0.29970859157206	FALSE	FALSE	0.218828541374954	5.37157591979848	0.144461358709972	0.802097214486647	FALSE
172	ENSDARG00000002037	TRUE	0.995095506281969	1.06287794857154	0.000145419263594594	0.0158692431278396	pfkfb2b	1.04985899824214	1.06287794857154	1.19796704489684e-06	1.64518109375192e-05	TRUE	0.245919858292324	1.06287794857154	0.355563288356964	0.641885097000581	FALSE	0.14602425489792	1.06287794857154	0.604252180037699	0.966233018381569	FALSE	TRUE	-0.305666642882136	0.670038535797763	0.414109741959199	1	FALSE
173	ENSDARG00000002060	FALSE	-0.127632473959065	2.33725246485792	0.512059086631012	1	brf2	-0.267915234637771	2.33725246485792	0.193421237179812	0.441067150486465	FALSE	-0.942398923540399	2.33725246485792	4.19722651176588e-06	4.57572263367839e-05	TRUE	-0.446870369121335	2.33725246485792	0.0250364386315033	0.0985934832037401	FALSE	FALSE	0.581566060314349	1.99472706965998	0.0159020116179439	0.294495112651216	FALSE
174	ENSDARG00000002071	FALSE	-0.173453018087408	-0.190456921230268	0.647445572198594	1	adss2	0.376425482542241	-0.190456921230268	0.244791556397982	0.525280198882373	FALSE	0.560370418350376	-0.190456921230268	0.0841076074318193	0.214759688574337	FALSE	-1.15939659404203	-0.190456921230268	0.00427331604346151	0.0241222422727597	FALSE	FALSE	-0.501726240709552	-0.129487723837885	0.370330701998539	1	FALSE
175	ENSDARG00000002077	FALSE	-0.0277486124381963	3.52680161409815	0.881313087283476	1	mnat1	-0.159987678409283	3.52680161409815	0.388408382692031	0.723510173281296	FALSE	-0.354593117471924	3.52680161409815	0.0513032251239943	0.146118486690515	FALSE	-0.283771491226357	3.52680161409815	0.117464889843402	0.318808063570977	FALSE	FALSE	-0.238094653434165	3.21854842691727	0.200679809646705	0.919429051804853	FALSE
176	ENSDARG00000002082	FALSE	-0.0904292046573127	8.10134896720567	0.59105282513499	1	csnk2a1	-0.155835158892149	8.10134896720567	0.354309721841571	0.680214425543886	FALSE	-0.290967758272877	8.10134896720567	0.0839657672834135	0.214448028905726	FALSE	-0.0188286759487617	8.10134896720567	0.911131916930572	1	FALSE	FALSE	-0.142821677977816	8.04238029885348	0.30613612157118	1	FALSE
177	ENSDARG00000002084	FALSE	-0.0443411041202073	2.37291221757507	0.839264929227463	1	lamb2	0.0931576309942289	2.37291221757507	0.641246237817397	0.993917278108174	FALSE	0.155316592011134	2.37291221757507	0.45540871250582	0.775793155091108	FALSE	-0.374738683243091	2.37291221757507	0.0680224550810897	0.210520050030684	FALSE	FALSE	0.0906238787657766	2.48854128152304	0.700564389820791	1	FALSE
178	ENSDARG00000002097	FALSE	0	-3.70290155465734	1	1	si:dkeyp-52c3.7	0	-3.70290155465734	1	1	FALSE	5.12548240610387e-15	-3.70290155465734	1	1	FALSE	5.12548240610387e-15	-3.70290155465734	1	1	FALSE	FALSE	0.167803178369632	-1.71264790557445	1	1	FALSE
179	ENSDARG00000002127	FALSE	0.00563528614438812	6.55642183087221	0.974107959154487	1	stam	-0.0487436368913911	6.55642183087221	0.774019302000676	1	FALSE	-0.586708359967628	6.55642183087221	0.000575476471698969	0.00339954493363314	FALSE	-0.00620353280200691	6.55642183087221	0.97185434749855	1	FALSE	FALSE	0.0990392029005946	6.34802798240414	0.493202380231819	1	FALSE
180	ENSDARG00000002128	FALSE	-0.174132877943037	5.06861604709843	0.311053856731427	1	cwf19l1	-0.204590351330052	5.06861604709843	0.236880230172935	0.512318031212399	FALSE	0.0447164996014921	5.06861604709843	0.798194363327755	1	FALSE	-0.400641164284452	5.06861604709843	0.0211526341394442	0.0866834932147827	FALSE	FALSE	0.0792443143618865	4.76838515464396	0.61571080643568	1	FALSE
181	ENSDARG00000002131	FALSE	-0.382173941873383	5.80937489497849	0.0243417580049128	0.335913788995105	celf2	-1.0005547831158	5.80937489497849	8.06630638903672e-09	1.78811372714025e-07	TRUE	-0.839164938633243	5.80937489497849	1.12536183893976e-06	1.42123366999305e-05	TRUE	-0.43054454229078	5.80937489497849	0.0119580692240791	0.0553088339022971	FALSE	FALSE	-0.0985130214159156	6.35182949113284	0.495926122782486	1	FALSE
182	ENSDARG00000002165	FALSE	-0.0859634915322086	-1.55064531014277	1	1	psme1	0.657341710298115	-1.55064531014277	0.111776717791803	0.294282615170776	FALSE	0.585061754995366	-1.55064531014277	0.616195281675775	0.945281181570537	FALSE	2.40456616440728	-1.55064531014277	4.14404071313356e-05	0.000477511148553566	FALSE	FALSE	-0.0313976878192203	-1.23862224821723	1	1	FALSE
183	ENSDARG00000002167	FALSE	-0.315423357909133	1.61958634063606	0.154061016769388	0.797800278852433	cacnb1	0.517525996342134	1.61958634063606	0.0119029784116001	0.0495690687597944	FALSE	0.426466123338733	1.61958634063606	0.0557240425025483	0.156259882916519	FALSE	-0.0827565539982211	1.61958634063606	0.745760821354042	1	FALSE	FALSE	0.0193131515510131	1.76674717394599	0.951339466648387	1	FALSE
184	ENSDARG00000002168	FALSE	0.141630241599119	6.44162665748463	0.403758126009811	1	tra2b	-0.0971564891088147	6.44162665748463	0.567190152768425	0.919858891099671	FALSE	0.0522938976174319	6.44162665748463	0.758621641812219	1	FALSE	-0.248230491190618	6.44162665748463	0.143995312299291	0.363004493943913	FALSE	FALSE	-0.06200102092325	5.85705746886547	0.676191196842701	1	FALSE
185	ENSDARG00000002172	FALSE	0.132649905491384	4.3412221371967	0.45834866981713	1	aplnra	0.350633985844651	4.3412221371967	0.0453502571204469	0.145975488622878	FALSE	0.164933646064642	4.3412221371967	0.350273810280103	0.635263192811831	FALSE	0.287152522907877	4.3412221371967	0.102613747653804	0.287622743811559	FALSE	FALSE	0.359010793374392	4.3019255825736	0.0281749996949268	0.396817232602433	FALSE
186	ENSDARG00000002174	FALSE	-0.191635236046315	3.25762977849666	0.294483307470685	1	itfg2	-0.0134658271116426	3.25762977849666	0.953200532593282	1	FALSE	0.412815654067629	3.25762977849666	0.0240891522092196	0.0792172342849451	FALSE	-0.0966629085120713	3.25762977849666	0.608054776905138	0.971024422753637	FALSE	FALSE	-0.157406768091811	2.91586810491339	0.431564383424855	1	FALSE
187	ENSDARG00000002184	FALSE	-0.140636607914938	5.50891322242649	0.41135969159124	1	igbp1	0.0128893905974988	5.50891322242649	0.942109011701123	1	FALSE	-0.132745355667073	5.50891322242649	0.440900495344185	0.756081762176031	FALSE	-0.287858925870996	5.50891322242649	0.0945321550090886	0.270638760533107	FALSE	FALSE	-0.053619449474492	5.26063043269664	0.728465212299728	1	FALSE
188	ENSDARG00000002190	FALSE	0.0405892187428869	5.74787074306788	0.81435472665767	1	chmp2bb	0.456382930912883	5.74787074306788	0.00748786018236655	0.0339297790311124	FALSE	-0.0280591472199898	5.74787074306788	0.871230879765905	1	FALSE	0.0528985912137507	5.74787074306788	0.758200337136901	1	FALSE	FALSE	0.145356320335623	5.33697929910306	0.336256735931474	1	FALSE
189	ENSDARG00000002192	FALSE	0.506629833641474	2.11460156683426	0.027664047421784	0.35961588922249	aspn	-0.637526837986723	2.11460156683426	0.000894614831253455	0.0055675140041554	FALSE	-0.816639221910467	2.11460156683426	9.05026645966781e-05	0.000692831132929372	FALSE	-0.755425140575821	2.11460156683426	0.000273875868412708	0.00241105664341669	FALSE	FALSE	-0.0418974863916533	1.65592289986748	0.948852724682552	1	FALSE
190	ENSDARG00000002193	FALSE	0.17000161966121	3.58721144788065	0.491589063932669	1	rho	-2.6778532647521	3.58721144788065	6.53762453990377e-47	2.47213430276361e-44	TRUE	-6.94521408656072	3.58721144788065	1.80208276565251e-52	4.5784165264859e-50	TRUE	1.81057010273887	3.58721144788065	1.42185777874914e-20	1.43154225897591e-18	TRUE	FALSE	0.455412742012204	3.07450663991242	0.016870224833503	0.302146040625413	FALSE
191	ENSDARG00000002194	FALSE	0.152699499948398	0.908921148903771	0.497557092520387	1	rhd	0.102290205941811	0.908921148903771	0.674041272362901	1	FALSE	0.408744752067699	0.908921148903771	0.114772955918893	0.277312696111436	FALSE	0.463278486607236	0.908921148903771	0.0668594234228957	0.207554845695659	FALSE	FALSE	-0.559920258387142	0.729212075961486	0.1112540295157	0.74336984587026	FALSE
192	ENSDARG00000002196	FALSE	-0.0405407531699219	3.39593330856129	0.837736415467035	1	bach1b	0.139349671374367	3.39593330856129	0.448596251404071	0.801954268355802	FALSE	0.600257317021088	3.39593330856129	0.0011126227365645	0.00599444854093401	FALSE	0.573903958258327	3.39593330856129	0.00182991979201371	0.0119592024992536	FALSE	FALSE	-0.0179286900133733	3.07437706816253	0.949888176362228	1	FALSE
193	ENSDARG00000002197	FALSE	-0.321422000899197	3.11131288128493	0.0802965475776742	0.601253448589907	pygl	1.31858198631467	3.11131288128493	1.01974056201823e-12	4.27896297765586e-11	TRUE	0.38770527563829	3.11131288128493	0.0427790454112911	0.125456987210844	FALSE	-0.118198749680097	3.11131288128493	0.554334872859461	0.910959122006655	FALSE	FALSE	-0.0124154291811153	2.3274387644402	1	1	FALSE
194	ENSDARG00000002204	FALSE	0.948064246582279	-2.34075764153916	0.397252101307478	1	hspb11	0.536759335553951	-2.34075764153916	0.298716764385855	0.599276321889452	FALSE	-2.35590991508258	-2.34075764153916	0.0150257295450116	0.0538739498129852	FALSE	-5.03469375545343	-2.34075764153916	0.000604786983344158	0.00469844068283613	FALSE	FALSE	-3.75630589123281	-1.79604452880407	0.0639172131672529	0.579316547435636	FALSE
195	ENSDARG00000002210	FALSE	0.332212701593088	1.59085140603268	0.143105267376286	0.767824335105893	stk25a	0.491873223500511	1.59085140603268	0.0185041634487847	0.0708280832573539	FALSE	-0.36596515770424	1.59085140603268	0.115184909231349	0.277494185668066	FALSE	0.174348940501125	1.59085140603268	0.436304177417013	0.793502144712335	FALSE	FALSE	0.168405165222479	1.41290661002943	0.564595991483671	1	FALSE
196	ENSDARG00000002213	FALSE	-0.176578222292405	1.67247053733478	0.441644928925669	1	invs	0.123969585555642	1.67247053733478	0.593668168487378	0.949915805904818	FALSE	1.05226361065995	1.67247053733478	5.50968675326478e-07	7.46803038367169e-06	TRUE	0.375908433033083	1.67247053733478	0.0869277554359275	0.253310107601171	FALSE	FALSE	-0.0311075590961458	2.36442649392692	0.927528635252397	1	FALSE
197	ENSDARG00000002215	FALSE	-0.0346710716257763	7.25195799197576	0.837384693229746	1	rtca	-0.264844999391233	7.25195799197576	0.116372389437086	0.303093873497842	FALSE	-0.719438685040076	7.25195799197576	2.24881485944086e-05	0.000203992912772711	FALSE	-0.339248582974734	7.25195799197576	0.0446436248528705	0.153728365122337	FALSE	FALSE	-0.0369112656960653	7.15100672882069	0.795468231666421	1	FALSE
198	ENSDARG00000002216	FALSE	0.412119195480842	5.89780068877971	0.0162357068952337	0.269741910834709	tbx3a	-0.0269746148297797	5.89780068877971	0.877123034979536	1	FALSE	1.7148051940194	5.89780068877971	7.06916019287843e-23	6.0497128808528e-21	TRUE	0.649980651583754	5.89780068877971	0.00014894573905655	0.001437730909504	FALSE	FALSE	0.0990882114282659	4.15250752504365	0.563482560201513	1	FALSE
199	ENSDARG00000002217	FALSE	0.037952964389816	6.11690809658553	0.825290739161484	1	scocb	0.201963930330475	6.11690809658553	0.233853647606151	0.508384291740894	FALSE	-0.374052853648701	6.11690809658553	0.0280874109038228	0.0896459517707644	FALSE	-0.0929591657209599	6.11690809658553	0.585171124140031	0.946283687570055	FALSE	FALSE	-0.307238985266316	5.74076980504468	0.0370516303967788	0.450100493277268	FALSE
200	ENSDARG00000002219	FALSE	1.97835460270404	-2.55616398262236	0.22345308413199	0.940550646644101	si:dkey-103j14.5	0.962195274717363	-2.55616398262236	0.204588902147489	0.461485128517468	FALSE	0.581678532593073	-2.55616398262236	0.616195281675775	0.945281181570537	FALSE	0.72487666633716	-2.55616398262236	0.466459507888324	0.830191724853781	FALSE	FALSE	0.843282551784343	-1.56013287982217	0.729009443841861	1	FALSE
201	ENSDARG00000002220	FALSE	0.0319427515478114	5.11166070945082	0.855666205953789	1	C5H9orf78	-0.0323868858068641	5.11166070945082	0.853361815982602	1	FALSE	-0.420427447429068	5.11166070945082	0.0151026513582729	0.0541079896629983	FALSE	-0.0207484892601258	5.11166070945082	0.906651195703766	1	FALSE	FALSE	-0.162998170373768	4.57877212907358	0.311793179651069	1	FALSE
202	ENSDARG00000002230	FALSE	0.252874677062089	4.77480259392954	0.153867465059082	0.797800278852433	sypb	0.313584783390466	4.77480259392954	0.0666636893001284	0.197100025096843	FALSE	-0.102012381300368	4.77480259392954	0.568490348718245	0.891900141852437	FALSE	0.831818039780971	4.77480259392954	2.25875379078504e-06	3.65322958307661e-05	TRUE	FALSE	-0.596003277279427	4.2955857515216	0.000277629074575745	0.0243864419248628	TRUE
203	ENSDARG00000002231	FALSE	-0.627180561513376	-1.59428453212738	0.305128002712385	1	plpp2a	-1.89345506772793	-1.59428453212738	0.024729760423171	0.0897039558634847	FALSE	0.196527344798682	-1.59428453212738	0.738790950293026	1	FALSE	-0.233336280878628	-1.59428453212738	0.628030822362602	0.984837609375631	FALSE	FALSE	-0.0508801247153987	-0.713222223840403	1	1	FALSE
204	ENSDARG00000002235	FALSE	0.248009629716732	3.95004487840233	0.164745792128447	0.828009832575325	mmp14a	0.457323676516243	3.95004487840233	0.00974399540296695	0.0419979762100047	FALSE	0.50232603929035	3.95004487840233	0.00482651597186738	0.0208128144284084	FALSE	-0.154643215027087	3.95004487840233	0.394681421727239	0.741395554214984	FALSE	FALSE	-0.0558017093837798	3.70051402918371	0.75656043468436	1	FALSE
205	ENSDARG00000002240	FALSE	-0.0422952385532464	7.51345351875611	0.802200844211431	1	psmb6	-0.200013794462925	7.51345351875611	0.2355094252306	0.509836673445553	FALSE	-0.511003191670136	7.51345351875611	0.00249331493025491	0.0118403331676241	FALSE	-0.0943905983262806	7.51345351875611	0.57551553565357	0.934479988988121	FALSE	FALSE	0.0871521752081484	7.26668275453308	0.537206306310564	1	FALSE
206	ENSDARG00000002241	FALSE	0.20446670872415	-2.6684105010334	1	1	kcna2a	-0.970084163465273	-2.6684105010334	0.180430369833094	0.420284766633638	FALSE	-4.28466373521102	-2.6684105010334	0.0167444885768082	0.0583634264220581	FALSE	-1.10831530057093	-2.6684105010334	0.351898880818763	0.681865673850097	FALSE	FALSE	0.936955986096054	-1.97548479891058	0.999999999999998	1	FALSE
207	ENSDARG00000002249	FALSE	-0.0766133414179478	2.96365018348455	0.687886095652895	1	tbxas1	-0.353063036414997	2.96365018348455	0.0548792993941257	0.170390950572557	FALSE	-0.0214076878577133	2.96365018348455	0.93402056910497	1	FALSE	0.747603068644206	2.96365018348455	7.56293532695835e-05	0.000803222262680228	FALSE	FALSE	-0.0235596040928482	1.67899682235559	0.949225827491562	1	FALSE
208	ENSDARG00000002255	FALSE	0.609670639883437	3.72220759256524	0.00135362994140205	0.0661955574351797	epb41l3a	0.303099094924207	3.72220759256524	0.0851135196010067	0.237770952446073	FALSE	0.432737618036736	3.72220759256524	0.0183052429012515	0.0629266912419343	FALSE	1.00486828923775	3.72220759256524	2.87574501575073e-08	7.12558644078083e-07	TRUE	FALSE	-0.460688863519374	3.44522654635986	0.0108688199734818	0.237944015106842	FALSE
209	ENSDARG00000002259	FALSE	-0.727610550448052	-1.84649943284982	0.374311005953151	1	ca15c	1.4573378088813	-1.84649943284982	0.00422110846505683	0.0208998853964142	FALSE	-0.614491101353958	-1.84649943284982	0.270287372039885	0.520007666939985	FALSE	-1.40058705292883	-1.84649943284982	0.021707812029615	0.0886300122037763	FALSE	FALSE	1.94647019953263	-2.18175477443589	0.999999999999991	1	FALSE
210	ENSDARG00000002264	FALSE	-0.0486098050302182	4.64338784786384	0.780868893636058	1	mrpl41	-0.207235835159779	4.64338784786384	0.238108968591177	0.514534161598064	FALSE	0.112223119917435	4.64338784786384	0.520810251258266	0.835021908540099	FALSE	-0.233346211715927	4.64338784786384	0.181982263396596	0.434066539948461	FALSE	FALSE	0.396708821253955	4.50784630809113	0.0128298290343203	0.261977576067699	FALSE
211	ENSDARG00000002267	FALSE	-0.205907781370728	5.69015837978902	0.227435051885248	0.949882844016986	dcaf13	-0.151469089531505	5.69015837978902	0.37771721392864	0.710903173824195	FALSE	0.35966649760952	5.69015837978902	0.0352650209744774	0.10730967363058	FALSE	-0.094449399308018	5.69015837978902	0.582256887571282	0.942649175278443	FALSE	FALSE	0.13230554952827	5.53776181840918	0.375699397851311	1	FALSE
212	ENSDARG00000002271	FALSE	0.178684506506525	6.85510728380262	0.291280577392782	1	zfand5b	0.00758193571341817	6.85510728380262	0.964436420824691	1	FALSE	-0.345285602321671	6.85510728380262	0.0418108221271991	0.123450874848058	FALSE	0.131388166487196	6.85510728380262	0.437732441887056	0.795675774000211	FALSE	FALSE	0.078016675845666	6.76087875939049	0.585231093656701	1	FALSE
213	ENSDARG00000002285	FALSE	-0.13847762067216	4.69355917744043	0.42768547762924	1	mcoln1a	-0.0326576325176844	4.69355917744043	0.853421547931073	1	FALSE	0.327917926302101	4.69355917744043	0.0615430499091015	0.169882011972157	FALSE	0.252341401981888	4.69355917744043	0.150750832999908	0.376645443235787	FALSE	FALSE	-0.421518260598161	3.9043923081815	0.0134700201490978	0.269354232612874	FALSE
214	ENSDARG00000002293	FALSE	0.0189815481974439	-1.81764809009726	1	1	si:ch211-197g15.6	0.719076607284932	-1.81764809009726	0.109898471403225	0.290254064000071	FALSE	0.79028621476622	-1.81764809009726	0.102500343078396	0.252065271998597	FALSE	-1.21750082743044	-1.81764809009726	0.074612636528399	0.225104642351195	FALSE	FALSE	-0.577092749180869	-1.35987313025887	0.553858123522007	1	FALSE
215	ENSDARG00000002295	FALSE	0.521566688771556	-2.96610314777005	1	1	si:dkey-21p1.3	1.5977358998798	-2.96610314777005	0.0846752043410345	0.236688812546883	FALSE	-0.346862615902858	-2.96610314777005	1	1	FALSE	-3.53541095045241	-2.96610314777005	0.127520941410972	0.331619276434606	FALSE	FALSE	-3.0888302795478	-1.9762269886878	0.251694936036724	0.969432163514736	FALSE
216	ENSDARG00000002298	FALSE	0.580935860678661	-0.464452615400594	0.125695548864372	0.726431928364468	ankrd22	0.398895123715095	-0.464452615400594	0.254621888299198	0.53321551983321	FALSE	0.290997112809048	-0.464452615400594	0.43657986025537	0.750083318655147	FALSE	0.473698344026657	-0.464452615400594	0.184294662848631	0.438424464947876	FALSE	FALSE	-0.0448782022148839	-0.267798868473164	1	1	FALSE
217	ENSDARG00000002299	FALSE	-0.365797469610823	0.0761637671527782	0.249118683419962	0.956631056929099	arsh	-0.763875868876581	0.0761637671527782	0.0311475893019756	0.108822475730581	FALSE	0.428779898449277	0.0761637671527782	0.117402635377926	0.281579298066977	FALSE	-0.24816615622932	0.0761637671527782	0.407550596699029	0.756394555681568	FALSE	FALSE	0.262729367196048	0.61057464758087	0.465295657407966	1	FALSE
218	ENSDARG00000002300	FALSE	0.156516885592396	-1.68521818690567	0.888390651468586	1	p2rx2	0.909124952863732	-1.68521818690567	0.0561957935240698	0.173600000513228	FALSE	0.142325281316853	-1.68521818690567	1	1	FALSE	0.0182814326474671	-1.68521818690567	1	1	FALSE	FALSE	0.0770745235590875	0.117761333163291	0.895853148480227	1	FALSE
219	ENSDARG00000002304	FALSE	-0.14708808368332	4.80804356522638	0.397598052321265	1	gins2	-0.271408666778166	4.80804356522638	0.119306550205503	0.309506874468467	FALSE	-0.141562342350793	4.80804356522638	0.413829282181315	0.720298486796199	FALSE	-0.723933097539773	4.80804356522638	3.35741345150094e-05	0.000397607740141335	FALSE	FALSE	0.158970108923341	5.11723455095547	0.298279330064414	1	FALSE
220	ENSDARG00000002305	FALSE	-0.173281669544379	6.20986080404869	0.307972349880624	1	me3	-0.220936391744907	6.20986080404869	0.193140773398233	0.440582067263645	FALSE	-0.0742434392847097	6.20986080404869	0.663052816984955	0.994199904156115	FALSE	-0.294090685406405	6.20986080404869	0.084083260967394	0.247388731263879	FALSE	FALSE	-0.0625844170056945	5.80537783401698	0.673830479904788	1	FALSE
221	ENSDARG00000002311	FALSE	0.254729622560863	6.71508513053813	0.135196847614729	0.744681823243732	fabp11b	-0.343109097862125	6.71508513053813	0.0425658203689729	0.1386458812499	FALSE	-0.670455133258829	6.71508513053813	7.90778792661725e-05	0.000620113970035189	FALSE	0.169191440980931	6.71508513053813	0.316438365583537	0.631633663686265	FALSE	FALSE	0.0573006349889314	5.74448886614927	0.699961757728869	1	FALSE
222	ENSDARG00000002330	FALSE	0.674921016279349	2.67699020995963	0.000945677919898135	0.0523017788351826	lhx8a	1.348146673684	2.67699020995963	3.55037355165905e-13	1.62388393670819e-11	TRUE	-0.699238915878331	2.67699020995963	0.000718929684127446	0.00410221860655048	FALSE	0.306297067369488	2.67699020995963	0.114103749513053	0.312713124402872	FALSE	FALSE	-0.342077459604661	2.52942490263572	0.110819625929713	0.74275643759981	FALSE
223	ENSDARG00000002332	FALSE	-0.131683981983737	4.25941816865341	0.456509577544374	1	frmd6	0.0911320181324374	4.25941816865341	0.607485343685272	0.966507992986548	FALSE	0.333611528766234	4.25941816865341	0.0600551705305374	0.166737312870578	FALSE	0.169935488334802	4.25941816865341	0.341008520940194	0.669378710748785	FALSE	FALSE	0.295909398760545	4.07305460956067	0.077623698796831	0.627784801012918	FALSE
224	ENSDARG00000002333	FALSE	-0.359044835691837	1.73959493853963	0.0700394978878012	0.56609953585483	fam102bb	-0.451877009136431	1.73959493853963	0.0467622689347314	0.149676081275341	FALSE	-0.389172894992907	1.73959493853963	0.0818632734212314	0.209919070466681	FALSE	-0.431073145838546	1.73959493853963	0.0552836873892571	0.182261305139765	FALSE	FALSE	-0.0446621339017579	1.73888428631341	0.901845903825871	1	FALSE
225	ENSDARG00000002336	FALSE	0.167982365062168	8.33743258335223	0.317293372120962	1	dlc	-0.278089986520298	8.33743258335223	0.098324149859612	0.266653759038008	FALSE	-1.35309319647311	8.33743258335223	2.79566950491932e-15	1.31380306791873e-13	TRUE	-0.468707979118467	8.33743258335223	0.00541891837100268	0.0291181800107415	FALSE	FALSE	0.342485457678494	8.1538650140194	0.014023353421183	0.274666114203449	FALSE
226	ENSDARG00000002339	FALSE	-0.0808879600442123	4.55180231502388	0.646090529575535	1	sgf29	0.119857182686138	4.55180231502388	0.492273393347467	0.844832638002758	FALSE	0.142466553538447	4.55180231502388	0.416985034251086	0.724726274055118	FALSE	-0.047705776836355	4.55180231502388	0.788574577868313	1	FALSE	FALSE	-0.110050281132947	3.97795431698369	0.521511606741454	1	FALSE
227	ENSDARG00000002344	FALSE	-0.15250819989995	10.4752854704243	0.363179026671365	1	tubb4b	-0.337911859759051	10.4752854704243	0.044145266153871	0.142945738855311	FALSE	-0.558573544045473	10.4752854704243	0.000898584128479491	0.00498498052851468	FALSE	-0.0841457316248358	10.4752854704243	0.615864743404087	0.977925458010648	FALSE	FALSE	0.359858499129517	10.5758228356461	0.00907777305147919	0.214385751368267	FALSE
228	ENSDARG00000002347	FALSE	0.0152346177939701	-2.17841758607557	1	1	cyp11a1	0.206497023994912	-2.17841758607557	0.851397448917191	1	FALSE	-0.417166897656334	-2.17841758607557	0.657838730316221	0.988034154345257	FALSE	0.251891740210818	-2.17841758607557	0.844971898744499	1	FALSE	FALSE	-1.80850354296236	-2.18227089917491	0.999999999999991	1	FALSE
229	ENSDARG00000002353	FALSE	0.154688358264853	0.680126494650253	0.623532014808623	1	tagapa	0.201878283187674	0.680126494650253	0.414373159953347	0.758025266450066	FALSE	1.68346017292463	0.680126494650253	6.4391530977796e-11	1.80674080017077e-09	TRUE	0.577157906033188	0.680126494650253	0.0474149867576112	0.161408496740031	FALSE	FALSE	-0.0728507070629506	-0.391108863339803	1	1	FALSE
230	ENSDARG00000002355	FALSE	-0.38888007845702	-0.856964731549705	0.308251004596114	1	shpk	-0.814406138560857	-0.856964731549705	0.0607570450752423	0.185105780948743	FALSE	-0.814893235144535	-0.856964731549705	0.0557600550565332	0.156320430210212	FALSE	-0.0176967631057646	-0.856964731549705	1	1	FALSE	FALSE	0.392901305966191	-0.154211455399756	0.550783679937983	1	FALSE
231	ENSDARG00000002362	FALSE	-0.0240488157956273	4.9232185648755	0.889997435876526	1	ubald1a	0.0732174943140353	4.9232185648755	0.671230433093473	1	FALSE	0.00427687560242722	4.9232185648755	0.984519827439769	1	FALSE	0.385683445596358	4.9232185648755	0.0260648915110558	0.101806233446603	FALSE	FALSE	-0.212077914100923	4.13262789796662	0.202300826082697	0.922791303500326	FALSE
232	ENSDARG00000002365	FALSE	0.00771771632725275	4.60031552642254	0.968056666877781	1	cers5	0.113590892292808	4.60031552642254	0.517239572583231	0.861308432751459	FALSE	0.35089570546824	4.60031552642254	0.0446281982425302	0.13003395814417	FALSE	0.799264271631451	4.60031552642254	4.52824110034583e-06	6.77985269720287e-05	FALSE	FALSE	-0.0312001015500695	4.28259728216297	0.862793210444708	1	FALSE
233	ENSDARG00000002369	FALSE	0.0493812940566488	7.10158345820545	0.770370163815837	1	UBB	-0.271219885494598	7.10158345820545	0.108525860476407	0.287422508566882	FALSE	-0.653940370498257	7.10158345820545	0.000114708794114859	0.000852888695749882	FALSE	-0.355250921478216	7.10158345820545	0.0355049090354805	0.129079892882485	FALSE	FALSE	0.254843594486217	7.02607573101073	0.0718337164189302	0.604060058127953	FALSE
234	ENSDARG00000002377	FALSE	0.0257637742387138	3.43161202819877	0.894297693083827	1	mief2	-0.373432930643291	3.43161202819877	0.0436517399661993	0.141559092909932	FALSE	-0.580529357092101	3.43161202819877	0.0015646380144816	0.00796275872158712	FALSE	-0.141584118383095	3.43161202819877	0.436803518727417	0.794188215868031	FALSE	FALSE	0.00365763419623554	2.97740850068205	1	1	FALSE
235	ENSDARG00000002385	FALSE	-0.276708698448243	4.36366814908827	0.110156147681969	0.699754363571315	atm	-0.731339533310595	4.36366814908827	4.47068846913926e-05	0.000405768319889502	FALSE	0.00493322659307192	4.36366814908827	0.983030515733962	1	FALSE	0.0290493095443373	4.36366814908827	0.874527343229197	1	FALSE	FALSE	0.212792295352948	4.07032185240991	0.205297137042627	0.928040182759061	FALSE
236	ENSDARG00000002391	FALSE	0.536455706942224	-1.1578550201745	0.538342268262525	1	tlcd1	1.94842886649231	-1.1578550201745	1.23961550383915e-06	1.69593168636302e-05	TRUE	0.232964620469251	-1.1578550201745	0.630474144945079	0.957458634239934	FALSE	-1.08108868150208	-1.1578550201745	0.0142029085804622	0.0637865746494447	FALSE	FALSE	-0.781167541803353	-0.839170483707285	0.39444933367149	1	FALSE
237	ENSDARG00000002394	FALSE	0	-3.45119185279092	1	1	ugt5d1	3.59149330716723	-3.45119185279092	0.127520941410972	0.321974695337741	FALSE	5.12548240610387e-15	-3.45119185279092	1	1	FALSE	3.55538037669587	-3.45119185279092	0.127520941410972	0.331619276434606	FALSE	FALSE	0	-2.2975713398285	1	1	FALSE
238	ENSDARG00000002396	FALSE	0.0619412833012961	2.81158240660999	0.758770664522731	1	cry-dash	0.412478856131107	2.81158240660999	0.0358064328769202	0.121319572466613	FALSE	1.39044611219263	2.81158240660999	8.20957598643643e-13	2.99299788205059e-11	TRUE	0.602557778173477	2.81158240660999	0.00240070673628211	0.0148820021090153	FALSE	FALSE	0.0212010707035847	2.37906852311478	0.963985968107662	1	FALSE
239	ENSDARG00000002401	FALSE	0.202682273931298	4.4355626408587	0.248324379312998	0.956631056929099	gale	0.123820549633795	4.4355626408587	0.481195290056284	0.839870697328808	FALSE	-0.241281519786343	4.4355626408587	0.170377486413263	0.369033958849029	FALSE	-0.00650313422791126	4.4355626408587	0.973512427201893	1	FALSE	FALSE	-0.148021429906887	4.25696854465601	0.371079413145994	1	FALSE
240	ENSDARG00000002402	FALSE	-0.162621300812675	5.14759778241306	0.342998172651875	1	ercc3	-0.383465743719906	5.14759778241306	0.0266921904464851	0.0954613475552288	FALSE	-0.177328409310472	5.14759778241306	0.304869929070313	0.570250206681617	FALSE	-0.385289173177757	5.14759778241306	0.0260161363024418	0.101651418065049	FALSE	FALSE	0.0419713118284328	4.98018084769146	0.791666507335227	1	FALSE
241	ENSDARG00000002403	FALSE	-0.0180357180563095	7.88624873916425	0.914896036594131	1	nusap1	-0.554234248718347	7.88624873916425	0.00102981390631238	0.00628086050886695	FALSE	-0.994810012860837	7.88624873916425	4.74984085911949e-09	9.94622181188446e-08	TRUE	-0.735365764376425	7.88624873916425	1.37190518647833e-05	0.000181728540384014	FALSE	FALSE	0.0266093502871691	7.50218955302188	0.850731785453895	1	FALSE
242	ENSDARG00000002405	FALSE	-0.16119252896206	3.18853189429884	0.37058889586076	1	si:ch211-225b11.1	-0.0382940531483342	3.18853189429884	0.851370919568899	1	FALSE	0.522908068133283	3.18853189429884	0.00558340607239763	0.0236053517257372	FALSE	-0.114702184729994	3.18853189429884	0.554562168626885	0.911240549934126	FALSE	FALSE	-0.108847821565674	1.73723139841187	0.709416124794964	1	FALSE
243	ENSDARG00000002406	FALSE	0.756834628120627	-0.665978419582262	0.0658499894029197	0.551065788827316	zmynd10	1.14418745452343	-0.665978419582262	0.000201223681782937	0.00150599489336183	FALSE	1.42206125661422	-0.665978419582262	0.000428322536687989	0.00264609591434145	FALSE	0.0221575139833603	-0.665978419582262	1	1	FALSE	FALSE	-0.621184474713157	-0.674142071797726	0.437175596687028	1	FALSE
244	ENSDARG00000002411	FALSE	-0.0937407089107642	-0.105839537958779	0.839093773772008	1	pde4cb	0.729170690057953	-0.105839537958779	0.0161889664206594	0.0636508140588544	FALSE	0.342750462345167	-0.105839537958779	0.253442599047761	0.493264307919875	FALSE	-0.732464571450925	-0.105839537958779	0.033971144376384	0.124337829501408	FALSE	FALSE	-0.555261864307567	-0.102901052195234	0.301959585243427	1	FALSE
245	ENSDARG00000002445	FALSE	-0.105754940348342	5.99858980664393	0.532737836998263	1	prdm1a	-1.41988326635575	5.99858980664393	2.40249113386554e-16	1.62768774319391e-14	TRUE	-3.77241910491811	5.99858980664393	1.42387988072396e-80	7.01584450320353e-78	TRUE	0.509504588956534	5.99858980664393	0.00277478893159208	0.016835100010331	FALSE	FALSE	0.164166583725213	4.58391408249996	0.301205607524516	1	FALSE
246	ENSDARG00000002463	FALSE	-0.337505115406366	1.99512727803389	0.0882354286225885	0.627261744769459	arhgef37	-0.238471908512434	1.99512727803389	0.288907241135282	0.586287892775	FALSE	0.087251703313489	1.99512727803389	0.697304385583495	1	FALSE	0.0700095333776974	1.99512727803389	0.755317846345288	1	FALSE	FALSE	0.29928637185373	1.88838382156991	0.226799906568365	0.954390911180543	FALSE
247	ENSDARG00000002467	FALSE	-0.0206590412490841	4.00998775981743	0.90995509962112	1	rdh14b	0.0592630654937769	4.00998775981743	0.74250150522023	1	FALSE	0.779394199292833	4.00998775981743	1.06961017084281e-05	0.000105951028802339	FALSE	0.032110966048195	4.00998775981743	0.864379802298223	1	FALSE	FALSE	0.172231887799753	3.68639639141804	0.33710633227899	1	FALSE
248	ENSDARG00000002479	FALSE	-0.102347965344005	6.01009763019515	0.546545817811477	1	ercc6l	-0.678271424291106	6.01009763019515	7.46916048318503e-05	0.000637190710685145	FALSE	-0.661635637257324	6.01009763019515	0.000110100912787406	0.000821965492159419	FALSE	-0.723543282954274	6.01009763019515	2.39307425905952e-05	0.000294554911075248	FALSE	FALSE	0.530871313220686	6.17095290864954	0.000248038320915006	0.0227858932094802	TRUE
249	ENSDARG00000002483	FALSE	0.901300320444081	-3.2878380363391	0.690614648275607	1	wnt7ab	-2.61976105284634	-3.2878380363391	0.501677831256804	0.844832638002758	FALSE	-0.483283386038788	-3.2878380363391	1	1	FALSE	-1.27954283023863	-3.2878380363391	0.627504163307919	0.984427869987474	FALSE	FALSE	1.94608237953966	-2.18193265216055	0.999999999999991	1	FALSE
250	ENSDARG00000002487	FALSE	-0.31073411208301	5.23246584773095	0.0694528400107016	0.565675794964642	noc3l	-0.595214515707812	5.23246584773095	0.000561395625957874	0.00372583382778572	FALSE	0.020625563293066	5.23246584773095	0.907525396121131	1	FALSE	-0.525917831008521	5.23246584773095	0.00249948668404696	0.0153858237677848	FALSE	FALSE	-0.105239741574157	4.92159207003519	0.504018314770764	1	FALSE
251	ENSDARG00000002494	FALSE	0.21494564164726	2.51653625007502	0.299338451780512	1	itgb6	-0.0264789793416825	2.51653625007502	0.902866731911138	1	FALSE	0.225512717603742	2.51653625007502	0.24994807547905	0.491727222078263	FALSE	0.0142573882854651	2.51653625007502	0.957493900784081	1	FALSE	FALSE	-0.0484688409514811	1.97394319853504	0.91208945292877	1	FALSE
252	ENSDARG00000002506	FALSE	0.161513950545842	5.46075386451089	0.35113489476367	1	C7H16orf87	0.529883903333414	5.46075386451089	0.00195320221953637	0.0109269114363191	FALSE	0.255386796906211	5.46075386451089	0.135958705922223	0.308539924395721	FALSE	-0.120967131001479	5.46075386451089	0.481960907341946	0.849362925472265	FALSE	FALSE	-0.137787991564017	5.07727344492582	0.369378578673989	1	FALSE
253	ENSDARG00000002507	FALSE	0.475906469200448	4.32519007047443	0.00585351060209673	0.153389335036411	itga10	-0.0751701579905788	4.32519007047443	0.693386823014727	1	FALSE	0.690847939635316	4.32519007047443	0.000100781916272405	0.000761838195531984	FALSE	-0.188441207222719	4.32519007047443	0.297793694850374	0.604490906083261	FALSE	FALSE	0.0122830904237608	2.20524882507333	1	1	FALSE
254	ENSDARG00000002508	FALSE	-0.771693249778242	-3.23699941675057	1	1	ankrd33ab	-4.03799293481119	-3.23699941675057	0.0328387136361016	0.113030796723753	FALSE	4.31609203375014	-3.23699941675057	0.0167444885768082	0.0583634264220581	FALSE	5.12548240610387e-15	-3.23699941675057	1	1	FALSE	FALSE	-4.21109654733575	-1.63585582879175	0.0163748945203372	0.296994740547332	FALSE
255	ENSDARG00000002509	FALSE	0.394473767787834	1.397877470838	0.244791556397982	0.956631056929099	zgc:153911	-0.443837260450194	1.397877470838	0.022751568712952	0.0840487350386457	FALSE	0.612164076838663	1.397877470838	0.025391381692092	0.0822192305712271	FALSE	0.915451423202904	1.397877470838	0.000497286509032669	0.00399861721255743	FALSE	FALSE	0.475397087024943	-0.524239402765556	0.472581172252897	1	FALSE
256	ENSDARG00000002510	FALSE	0.826086403558405	-1.51089551385424	0.155395209889667	0.799343914206259	dmbx1b	0.496493727819724	-1.51089551385424	0.279582235202301	0.571249955314077	FALSE	1.66025853081637	-1.51089551385424	0.00123486380121733	0.00653609551034955	FALSE	-0.116774553275442	-1.51089551385424	1	1	FALSE	FALSE	1.1570577913833	-0.488331933449312	0.0498609869137023	0.517690722023063	FALSE
257	ENSDARG00000002523	FALSE	-0.220433677060998	6.36342736200117	0.193886304561111	0.885062131432806	hsdl2	-0.102489133719325	6.36342736200117	0.546164068549737	0.896263587285535	FALSE	0.0271526723357732	6.36342736200117	0.873659909598918	1	FALSE	-0.0314947493847313	6.36342736200117	0.853761856117172	1	FALSE	FALSE	0.199847906480901	5.83202004560935	0.173375863460202	0.868537971762431	FALSE
258	ENSDARG00000002533	FALSE	-0.807868856040293	-2.3694388007425	0.466459507888324	1	adora2b	-2.37645241355632	-2.3694388007425	0.000532974678888362	0.00356046354918848	FALSE	1.50138992647931	-2.3694388007425	0.15406493177647	0.340458791884398	FALSE	1.14788249753303	-2.3694388007425	0.351898880818763	0.681865673850097	FALSE	FALSE	0.423194301077934	-1.35852256865027	1	1	FALSE
259	ENSDARG00000002536	FALSE	-0.22478964371027	5.47913138236932	0.188496098760622	0.872853055822091	tm9sf4	-0.478686516218098	5.47913138236932	0.00546427833675226	0.0260098490617217	FALSE	-0.38095636806911	5.47913138236932	0.0265117456889114	0.0853698035138481	FALSE	-0.184128131145447	5.47913138236932	0.283185925650139	0.584228386145836	FALSE	FALSE	0.0809433984887009	5.54741736182034	0.58942141812267	1	FALSE
260	ENSDARG00000002538	FALSE	-0.147149373878943	6.3699217255732	0.384974678279859	1	smu1a	-0.282013860736226	6.3699217255732	0.097215872346426	0.264276326501332	FALSE	-0.452662187832113	6.3699217255732	0.00780342712947168	0.0313641639167493	FALSE	-0.21967689495398	6.3699217255732	0.195805371996258	0.457441860439533	FALSE	FALSE	0.110511181532929	6.09388995698663	0.448051500445431	1	FALSE
261	ENSDARG00000002546	FALSE	0.434473115622302	4.56334535557592	0.0151347378149084	0.259179396388004	rundc3ab	0.44469471027037	4.56334535557592	0.00992771807567466	0.04265416723754	FALSE	0.171648309217673	4.56334535557592	0.328973617272019	0.604641285571037	FALSE	0.179855693080376	4.56334535557592	0.30626380968698	0.616814212610428	FALSE	FALSE	-0.253808215957539	4.30438767147395	0.119802593725911	0.759023127204887	FALSE
262	ENSDARG00000002549	FALSE	-0.173282615963308	3.83007745797011	0.342438854742616	1	eif3eb	-0.218089702882225	3.83007745797011	0.229828055159996	0.501081311089637	FALSE	0.227344914132287	3.83007745797011	0.203042113962635	0.424380072373859	FALSE	0.471869022672213	3.83007745797011	0.00786055020292819	0.0396072346760497	FALSE	FALSE	-0.0297746338630358	3.9434453440191	0.877695120237973	1	FALSE
263	ENSDARG00000002552	FALSE	-0.0126681224590381	6.07745416755415	0.941612721746699	1	mapkapk2a	0.0303134801523926	6.07745416755415	0.859681221560443	1	FALSE	-0.184357390935645	6.07745416755415	0.280062019208226	0.534390474954616	FALSE	-0.0255704259940622	6.07745416755415	0.882081460929947	1	FALSE	FALSE	-0.105307224066892	5.91881037326389	0.473451253143652	1	FALSE
264	ENSDARG00000002564	FALSE	-0.303227156360668	3.84083203289043	0.087032505344287	0.623550798368851	syngr1a	-1.41869924704007	3.84083203289043	5.2212972447572e-14	2.75197060615079e-12	TRUE	-0.661146298384041	3.84083203289043	0.00024597849614562	0.00164830428490739	FALSE	0.103832081964008	3.84083203289043	0.560940031809284	0.916717917203776	FALSE	FALSE	0.314621717276618	3.46645776568828	0.0810094550861033	0.642700043766792	FALSE
265	ENSDARG00000002571	FALSE	-0.229595274460416	1.76401223599432	0.279617013509149	1	tmod2	-0.905419892863908	1.76401223599432	5.9541891711808e-05	0.000520651335968808	FALSE	-1.78146421028561	1.76401223599432	2.60139518492703e-14	1.1204949856136e-12	TRUE	0.107838776232482	1.76401223599432	0.612517874419711	0.975877224321512	FALSE	FALSE	0.188076490435803	2.02653685772001	0.45298413596208	1	FALSE
266	ENSDARG00000002576	FALSE	3.55377660172823	-1.65311782697555	0.127520941410972	0.726431928364468	cabp5a	-3.37280143636842	-1.65311782697555	1.14128480439641e-15	7.2489417654241e-14	TRUE	5.12548240610387e-15	-1.65311782697555	1	1	FALSE	5.4584580512472	-1.65311782697555	4.48110471021127e-05	0.000509173742753565	FALSE	FALSE	-0.376101346826602	-1.12785514170969	0.793775213557817	1	FALSE
267	ENSDARG00000002582	FALSE	0.213931272744635	3.6827211763134	0.247271456490134	0.956631056929099	tbx15	0.478881310797495	3.6827211763134	0.00667475589117401	0.0308153125469874	FALSE	-0.18348062784302	3.6827211763134	0.311176092875966	0.57964523658646	FALSE	-0.38625829543489	3.6827211763134	0.0339094920668784	0.124154096151192	FALSE	FALSE	-0.174284516956132	3.54521855990937	0.332988200362162	1	FALSE
268	ENSDARG00000002587	FALSE	0.266936901171576	7.6737641262144	0.113733545845877	0.712218390738594	dpysl3	0.345771520870349	7.6737641262144	0.0399429510619615	0.132006645596765	FALSE	-0.0168123873499149	7.6737641262144	0.921003558682942	1	FALSE	0.0696170468950695	7.6737641262144	0.68002918217605	1	FALSE	FALSE	-0.143088912359415	7.61275539562513	0.307532112192385	1	FALSE
269	ENSDARG00000002589	FALSE	-0.21246079493182	3.31048084370682	0.871342626684471	1	mylpfb	5.78678914911842	3.31048084370682	1.29372856754343e-142	3.82473209241021e-139	TRUE	0.119204160388615	3.31048084370682	0.728065463873505	1	FALSE	-0.649788584304368	3.31048084370682	0.0856690636875753	0.250220760833478	FALSE	FALSE	0.444356529151845	-0.0743518418351796	0.472777456645772	1	FALSE
270	ENSDARG00000002591	FALSE	-0.128358889343265	6.9895858185174	0.446586887103166	1	ruvbl1	-0.434048878464774	6.9895858185174	0.0104061476450192	0.044334851489064	FALSE	-0.652891290440118	6.9895858185174	0.00011961433952617	0.000885064464480328	FALSE	-0.551541119449775	6.9895858185174	0.00113725890138698	0.00806512503452857	FALSE	FALSE	0.0181646011846796	6.64573250554048	0.900899730418922	1	FALSE
271	ENSDARG00000002593	FALSE	-0.0844810673636589	6.33465391070238	0.620560737464393	1	slc45a2	-0.760410452966986	6.33465391070238	9.7276464851367e-06	0.000106476965229433	FALSE	0.32602935230864	6.33465391070238	0.0552907803670918	0.15539351804386	FALSE	1.61714216025227	6.33465391070238	9.23020730547116e-21	9.55943762974275e-19	TRUE	FALSE	0.300877606099228	5.77555731804417	0.0406088833302654	0.472512197474927	FALSE
272	ENSDARG00000002597	FALSE	0.952570406517194	-2.70534834603246	0.397252101307478	1	pabpc1l	0.795760860262784	-2.70534834603246	0.466459507888324	0.821336466323477	FALSE	0.825039820177717	-2.70534834603246	0.434767879828214	0.74747544761147	FALSE	-3.83202140968286	-2.70534834603246	0.0646077753854163	0.202042971010072	FALSE	FALSE	-0.20348220375014	-1.63444851906274	0.999999999999998	1	FALSE
273	ENSDARG00000002600	FALSE	-0.712154311278445	-1.57584674673407	0.255085167269125	0.961559016992227	pcsk1	-0.817471800021527	-1.57584674673407	0.0526603571381805	0.165013953953905	FALSE	-0.310160977947626	-1.57584674673407	0.626845838491933	0.953761311085079	FALSE	-1.0287950944628	-1.57584674673407	0.101921687743562	0.286398797668768	FALSE	FALSE	-0.386020134399868	-0.491198987937934	0.596993173990341	1	FALSE
274	ENSDARG00000002601	FALSE	0.523360853981834	2.30334688310594	0.0182785703072677	0.288412957977848	irx7	0.664778981425082	2.30334688310594	0.000493433413619555	0.00332706917082893	FALSE	0.892131676384009	2.30334688310594	8.95607085664588e-06	9.02545473375036e-05	FALSE	0.375769279444075	2.30334688310594	0.0688868163863569	0.212805098212627	FALSE	FALSE	0.641624029293318	2.08462006382004	0.00646639111776165	0.180040273244528	FALSE
275	ENSDARG00000002607	FALSE	-0.362029938473175	3.13676781614076	0.0479494997107842	0.473524971331522	unm_sa1614	-1.15426514277225	3.13676781614076	7.45940143115516e-10	2.03165606818397e-08	TRUE	-0.701072844019258	3.13676781614076	0.000427442236193906	0.00264166125447089	FALSE	0.75112238738402	3.13676781614076	6.58699659785913e-05	0.000713079658330156	FALSE	FALSE	0.00420004064132258	2.58409177246291	1	1	FALSE
276	ENSDARG00000002609	FALSE	0.0226105953537233	5.03725943804678	0.896143418344677	1	rnf145a	-0.325146515452894	5.03725943804678	0.0597592945106276	0.182596284645834	FALSE	0.0551984680276611	5.03725943804678	0.753440683213718	1	FALSE	-0.61937630833998	5.03725943804678	0.000414801460375057	0.00342543003844511	FALSE	FALSE	-0.0533545175135558	4.99923021831165	0.734232516818557	1	FALSE
277	ENSDARG00000002613	FALSE	-0.181767556174147	5.55580913055682	0.287306859513577	1	rpa3	-0.442170412395931	5.55580913055682	0.00981290670562033	0.042242866287363	FALSE	-0.534542821661419	5.55580913055682	0.00187867925495207	0.00934883693512492	FALSE	-0.593375187517946	5.55580913055682	0.000564041310375383	0.00444238881409723	FALSE	FALSE	-0.0992781158717192	5.61211918560762	0.505754366389878	1	FALSE
278	ENSDARG00000002632	FALSE	0.0712757323469099	6.18676796050493	0.675961784689544	1	anxa11b	0.840364902855091	6.18676796050493	8.42325538294624e-07	1.19201159727333e-05	TRUE	0.722957962059922	6.18676796050493	2.37308063198435e-05	0.000213774465795377	FALSE	0.618356161889442	6.18676796050493	0.000297625615328447	0.00259206882980211	FALSE	FALSE	-0.225733160046794	5.50863596711484	0.130079827974832	0.764564291481956	FALSE
279	ENSDARG00000002634	FALSE	-0.240672215240415	0.588988130319631	0.397247357700474	1	b4galt1	0.44801278300999	0.588988130319631	0.105471118820685	0.281602691629613	FALSE	-0.160838319917793	0.588988130319631	0.553476782909934	0.875696457148539	FALSE	0.578438584917479	0.588988130319631	0.0210726406265733	0.0864600395125112	FALSE	FALSE	0.425814113379216	0.511782832703205	0.325400630267734	1	FALSE
280	ENSDARG00000002635	FALSE	0.578109932611616	1.82356868172769	0.0271748336258032	0.356053823332442	zgc:85722	0.845448366092553	1.82356868172769	1.2496206440506e-05	0.000132759435950753	FALSE	0.60098093124725	1.82356868172769	0.00608650546462812	0.0253467995530422	FALSE	0.114025635321928	1.82356868172769	0.642043436493825	1	FALSE	FALSE	-0.543944503785827	1.39819815172006	0.0673629888677464	0.594153620281832	FALSE
281	ENSDARG00000002642	FALSE	-0.297414943024882	3.26809013114823	0.104546583466799	0.684350824142575	sh3gl1b	-0.53030371651615	3.26809013114823	0.00504203919943953	0.0243455255776947	FALSE	-0.122578427519594	3.26809013114823	0.506010258447804	0.818923738664407	FALSE	-0.283101556187118	3.26809013114823	0.124545463595132	0.331619276434606	FALSE	FALSE	0.221917852611217	3.24556333369815	0.229955170219967	0.960468103688765	FALSE
282	ENSDARG00000002644	FALSE	0.935355000845177	1.07952715566028	0.000978351544299771	0.0533825372829338	rgs5a	0.822217614816631	1.07952715566028	0.000101327426124723	0.000832323288096994	FALSE	-0.200376478322694	1.07952715566028	0.4356688680548	0.748834650588906	FALSE	0.489801064573341	1.07952715566028	0.0391303380533047	0.1392861858027	FALSE	FALSE	0.359792276905231	0.689264567790822	0.313906608968183	1	FALSE
283	ENSDARG00000002656	FALSE	0.318497097334429	3.08970243862917	0.106921498777197	0.68964036074875	stxbp5a	0.545382454504873	3.08970243862917	0.00231949438004546	0.0125968532463391	FALSE	0.568296131308247	3.08970243862917	0.00347144890468183	0.015777989990252	FALSE	0.608473401905376	3.08970243862917	0.00166297111585215	0.0110366980994922	FALSE	FALSE	-0.264779123295869	2.53922515122811	0.227034348761372	0.955006728976824	FALSE
284	ENSDARG00000002659	FALSE	-0.00940574146595914	8.71307450550749	0.955536575771395	1	mapre1b	-0.0810576838579651	8.71307450550749	0.629464086284877	0.981124045532218	FALSE	-0.639132170322434	8.71307450550749	0.000151596799129578	0.0010926258660669	FALSE	-0.27799696074953	8.71307450550749	0.0982118192333571	0.278743965916283	FALSE	FALSE	-0.0299030253116771	8.70665035973525	0.829855740338387	1	FALSE
285	ENSDARG00000002663	FALSE	0.41676452471327	2.53941647540298	0.0412139568435969	0.43914740385117	optn	0.920817515907965	2.53941647540298	1.98558449102172e-06	2.58698748589849e-05	TRUE	0.41445063375708	2.53941647540298	0.0379310046105621	0.114010524545325	FALSE	0.984812918738941	2.53941647540298	4.46407769732707e-07	8.56470836088946e-06	TRUE	FALSE	-0.0142947447546903	1.83210996345108	1	1	FALSE
286	ENSDARG00000002666	FALSE	-0.0297789815307963	2.46619121245529	0.907887871139849	1	kcnj1b	0.0348320092133186	2.46619121245529	0.867721887576559	1	FALSE	0.442651883044808	2.46619121245529	0.0226100538106062	0.0751588418604636	FALSE	0.110757877699146	2.46619121245529	0.579433544819807	0.9392307819859	FALSE	FALSE	0.769802599688523	2.46802602163637	0.000371631685612936	0.0288435857186938	TRUE
287	ENSDARG00000002670	FALSE	0.00568844851770372	4.52056028645454	0.973905963975343	1	ATG14	0.0328817926767896	4.52056028645454	0.853767719422773	1	FALSE	0.394378200629692	4.52056028645454	0.0244370633756493	0.0801506102850342	FALSE	0.239584975975685	4.52056028645454	0.173375808096875	0.418014626283392	FALSE	FALSE	-0.0954362253404365	3.75321778567938	0.591406818990465	1	FALSE
288	ENSDARG00000002682	FALSE	0.0826691950310422	4.48964072839065	0.637959121297028	1	tbcela	-0.0228958254254705	4.48964072839065	0.899338627840958	1	FALSE	0.178722588046314	4.48964072839065	0.313045076196636	0.582592759409099	FALSE	0.383267439123173	4.48964072839065	0.0294227596612698	0.111988312755676	FALSE	FALSE	-0.134756118087594	3.20385273972747	0.481698405622144	1	FALSE
289	ENSDARG00000002685	FALSE	-0.274254080960443	-2.84762232855183	1	1	fam113	0.0880578954660527	-2.84762232855183	1	1	FALSE	-0.370343161523908	-2.84762232855183	0.79530415022708	1	FALSE	-0.167651247712126	-2.84762232855183	1	1	FALSE	FALSE	1.04873625963706	-1.71166364861938	0.689604424012528	1	FALSE
290	ENSDARG00000002690	FALSE	0.0384618175506643	4.97325318798336	0.827146224137505	1	rabif	-0.0525370136542288	4.97325318798336	0.762686462100264	1	FALSE	-0.371330955197021	4.97325318798336	0.0326943153837156	0.100898995412512	FALSE	-0.104555875382125	4.97325318798336	0.548187725515206	0.902819043540692	FALSE	FALSE	0.192888657810905	4.46179348094562	0.230694960155333	0.960468103688765	FALSE
291	ENSDARG00000002696	FALSE	1.23422736926722	0.544146143182991	0.00150984043253835	0.0702432201232435	gnb3b	-1.85118551775406	0.544146143182991	1.06691746015236e-16	7.49377015208529e-15	TRUE	0.905843067068181	0.544146143182991	0.0856397213415172	0.21773150950091	FALSE	2.55532068815865	0.544146143182991	5.19410833992969e-11	2.0649438045784e-09	TRUE	FALSE	-0.717451264977761	-0.526201722346377	0.280260175757002	1	FALSE
292	ENSDARG00000002701	FALSE	0.028515985228914	-1.29570561530282	1	1	rasl12	0.33139475971523	-1.29570561530282	0.409411388399577	0.751018634406263	FALSE	0.677029649034845	-1.29570561530282	0.121387307224491	0.289216443031757	FALSE	-2.02995900404898	-1.29570561530282	0.000969585681271756	0.00705389851341331	FALSE	FALSE	-0.381411048200365	-0.883119002980125	0.827667429555959	1	FALSE
293	ENSDARG00000002707	FALSE	0.892706191849964	-1.24185762809773	0.100970149289803	0.673410429635847	her11	0.33245807511087	-1.24185762809773	0.492787451422394	0.844832638002758	FALSE	2.24172365263899	-1.24185762809773	3.95139524319454e-07	5.54354500900287e-06	TRUE	0.507848103921843	-1.24185762809773	0.479165028184036	0.846642038388744	FALSE	FALSE	0.798525015919736	-0.752521325656324	0.22174147125173	0.942674786535723	FALSE
294	ENSDARG00000002710	FALSE	-0.291689385372659	9.65250124777867	0.0822785490064585	0.608943653548027	ncl	-0.329852202205907	9.65250124777867	0.049636594868542	0.15722042126473	FALSE	0.446184101968059	9.65250124777867	0.00795303738376315	0.0318827386242576	FALSE	-0.276707014404595	9.65250124777867	0.099506680677015	0.281191975635778	FALSE	FALSE	-0.146099082643495	9.64531476216969	0.290234743773678	1	FALSE
295	ENSDARG00000002720	FALSE	-0.232667582155437	5.24921807074245	0.17439532053942	0.848034264396133	utp15	-0.389981316088481	5.24921807074245	0.0244321782758091	0.0890234663898387	FALSE	0.251107305183385	5.24921807074245	0.144730817750456	0.324283188180021	FALSE	0.00593300214192547	5.24921807074245	0.974802870176549	1	FALSE	FALSE	0.157447158217527	5.216351173572	0.299654788918684	1	FALSE
296	ENSDARG00000002722	FALSE	3.17556482265106	-1.26310797765415	0.252516746885209	0.956631056929099	ankrd2	-0.62545750629957	-1.26310797765415	0.0365867249557585	0.123129493486626	FALSE	5.46121819195803	-1.26310797765415	4.48110471021127e-05	0.000374712072964953	FALSE	5.70341288962598	-1.26310797765415	6.56111867182487e-06	9.42436303921135e-05	FALSE	FALSE	-0.914205144542709	-0.329461764441442	0.102138552165323	0.714253271178451	FALSE
297	ENSDARG00000002728	FALSE	-1.86546533939119	-3.42281136714385	1	1	kiss1ra	0.975021385785846	-3.42281136714385	0.690614648275607	1	FALSE	5.12548240610387e-15	-3.42281136714385	1	1	FALSE	2.67239115582261	-3.42281136714385	0.501677831256804	0.849362925472265	FALSE	FALSE	0.15935884700945	-1.88266947880027	1	1	FALSE
298	ENSDARG00000002731	FALSE	-0.334065214453019	3.83435343153818	0.0632814018256067	0.545053291730126	sdc2	-0.531267680385095	3.83435343153818	0.00385369201570438	0.0193547589730821	FALSE	0.310380307641524	3.83435343153818	0.0806054304074149	0.207314821009897	FALSE	0.00895211206052709	3.83435343153818	0.965357342240677	1	FALSE	FALSE	0.388204302922614	3.82928146745489	0.0248464076674524	0.372181104258661	FALSE
299	ENSDARG00000002732	FALSE	0.0228927158657291	1.05419335129228	1	1	spon2b	0.885066733495042	1.05419335129228	6.19938264785014e-05	0.000538149108717186	FALSE	0.166216163179284	1.05419335129228	0.477910404474796	0.801652981560859	FALSE	0.118115511372192	1.05419335129228	0.650370916969807	1	FALSE	FALSE	-0.404463142218731	1.02121351569056	0.22438765585322	0.949201880233283	FALSE
300	ENSDARG00000002745	FALSE	0.330110844223769	6.73228937748218	0.0515247895795903	0.492240351682807	tdh	0.125092189645118	6.73228937748218	0.459703407503262	0.813492670838879	FALSE	-0.481305515352414	6.73228937748218	0.0045946378770269	0.0199569418673587	FALSE	0.302670706260897	6.73228937748218	0.0735340276616792	0.223676604579348	FALSE	FALSE	0.101504011069668	6.96298540939561	0.474475460577694	1	FALSE
301	ENSDARG00000002748	FALSE	-0.0453262036824258	5.03314558167387	0.796242555450575	1	sema6d	-0.983629484040803	5.03314558167387	1.62542977679429e-08	3.38189228031673e-07	TRUE	-0.953620535998213	5.03314558167387	4.8358630372592e-08	8.32956917222823e-07	TRUE	0.193473354371695	5.03314558167387	0.260744880310264	0.549114331543181	FALSE	FALSE	0.150054869620365	5.1195308897337	0.326965136761526	1	FALSE
302	ENSDARG00000002750	FALSE	-0.00398653878116126	4.80746201021494	0.981360886347617	1	phf20a	-0.371868112754195	4.80746201021494	0.0315776718097968	0.110005986851054	FALSE	-0.678612553010407	4.80746201021494	0.000109171243404283	0.000816149157587884	FALSE	-0.364692633589326	4.80746201021494	0.0365153263360962	0.131766357351292	FALSE	FALSE	-0.17502001695084	4.35321788851482	0.284277250810762	1	FALSE
303	ENSDARG00000002754	FALSE	0.0584100202328837	2.71308743789079	0.763787369443855	1	pdcd2l	-0.310015174441824	2.71308743789079	0.105922862604834	0.282206414215074	FALSE	0.453479940121012	2.71308743789079	0.0161493511914316	0.0573399826122236	FALSE	-0.839794021260049	2.71308743789079	2.91301965942417e-05	0.000349433416910638	FALSE	FALSE	0.235191694481281	2.54331358416212	0.279918486354031	1	FALSE
304	ENSDARG00000002758	FALSE	0.308266609515528	5.44979638404284	0.0744125432965904	0.577369315977083	dedd1	0.384159269864193	5.44979638404284	0.0249833174658897	0.0903835225265027	FALSE	1.08065232271875	5.44979638404284	3.87979647185744e-10	9.75046223066491e-09	TRUE	0.297155751043579	5.44979638404284	0.0845734517460465	0.2483219653248	FALSE	FALSE	-0.120755388527376	4.2803148085827	0.468722743809376	1	FALSE
305	ENSDARG00000002760	FALSE	-1.59907259354319	-2.14225565736172	0.099323779478631	0.668185624461125	gdf5	-0.174701820771261	-2.14225565736172	0.733268838460489	1	FALSE	0.214223359733666	-2.14225565736172	0.862332303721543	1	FALSE	-0.758021141585139	-2.14225565736172	0.303661789159294	0.612978360239617	FALSE	FALSE	0.526091833892771	-1.07521167991327	0.807087785241022	1	FALSE
306	ENSDARG00000002764	FALSE	-0.379169305481115	-2.15347268976387	0.79530415022708	1	miox	0.107734810074984	-2.15347268976387	0.885458201292266	1	FALSE	-1.22019502679735	-2.15347268976387	0.189712882567938	0.401135431801649	FALSE	0.151616483460452	-2.15347268976387	1	1	FALSE	FALSE	-0.57738131967596	-1.35969692569505	0.553858123522007	1	FALSE
307	ENSDARG00000002768	FALSE	0.422472189497021	5.27679599120749	0.419076049504509	1	pvalb2	5.75507987120616	5.27679599120749	2.73537825296185e-162	2.87717108901225e-158	TRUE	0.232855509446169	5.27679599120749	0.261280464305601	0.505824544542096	FALSE	-1.02240402568541	5.27679599120749	1.66518960072069e-05	0.000215401614222104	FALSE	FALSE	1.82279232815929	1.07797133596737	7.41156942069372e-08	2.31754074577846e-05	TRUE
308	ENSDARG00000002771	FALSE	-0.0603027871532176	0.644559417221412	0.816971392975874	1	si:ch211-48m9.1	-0.613664448602276	0.644559417221412	0.0152742831889596	0.0606502050906793	FALSE	0.157422903689964	0.644559417221412	0.576148067257775	0.900785343616484	FALSE	0.801802243772849	0.644559417221412	0.0023706910650609	0.0147268144098912	FALSE	FALSE	0.306306816833865	0.0256101637328238	0.493610806993384	1	FALSE
309	ENSDARG00000002779	FALSE	0.353762813028803	-0.568367238914268	0.410105748289648	1	pdx1	0.302396232922032	-0.568367238914268	0.34720710325186	0.67257533114801	FALSE	0.255875014351975	-0.568367238914268	0.51259767967282	0.82672661076733	FALSE	-1.50264235524339	-0.568367238914268	0.00100159330194611	0.00724300960179846	FALSE	FALSE	-0.112929957605031	0.42008427879197	0.82018165811484	1	FALSE
310	ENSDARG00000002787	FALSE	0.183461995039176	7.08406949523802	0.277666282712935	0.999162308423841	tle3a	0.182882338535486	7.08406949523802	0.278298756286246	0.570096097916769	FALSE	0.205042795633157	7.08406949523802	0.225116161580051	0.459011698199464	FALSE	0.208143345417438	7.08406949523802	0.218196910766794	0.497003933009808	FALSE	FALSE	0.00605826331938134	6.85625273817691	0.968455623193042	1	FALSE
311	ENSDARG00000002790	FALSE	-0.00431928215635688	7.70253019388758	0.979829407577501	1	ap2m1a	0.189862162868397	7.70253019388758	0.2596588632132	0.541670808370855	FALSE	0.0523634695854805	7.70253019388758	0.756223283232625	1	FALSE	0.411128642709295	7.70253019388758	0.0147444633700421	0.0656026746194787	FALSE	FALSE	0.00300867442049279	7.38183400889924	0.984567606223422	1	FALSE
312	ENSDARG00000002791	FALSE	-0.165578130058903	8.2540873636626	0.325278919112471	1	atp1a1a.1	-0.32949567277726	8.2540873636626	0.050474661282906	0.159486590062194	FALSE	0.580804852507536	8.2540873636626	0.000573711271420153	0.00339219828119698	FALSE	1.03363237306541	8.2540873636626	1.13612347971445e-09	3.72071858613433e-08	TRUE	FALSE	0.176844305594683	8.16081903249135	0.204356769894423	0.926485732185507	FALSE
313	ENSDARG00000002792	FALSE	0.0531492897971553	6.2706954276471	0.755038685807587	1	arcn1a	-0.0447067520039206	6.2706954276471	0.792985925113298	1	FALSE	-0.416486445466298	6.2706954276471	0.0145757112940731	0.0526493536913537	FALSE	0.0676747754780756	6.2706954276471	0.690957563067899	1	FALSE	FALSE	0.108071271755392	6.21060278175073	0.456366118260193	1	FALSE
314	ENSDARG00000002795	FALSE	-0.132429674257106	3.32697276118753	0.506364572910897	1	meis3	0.711242483414285	3.32697276118753	0.000106486948451622	0.000870526788247044	FALSE	0.840412230699648	3.32697276118753	3.90331342584907e-06	4.28258274657935e-05	TRUE	0.121107623513142	3.32697276118753	0.517036554331372	0.865569255819422	FALSE	FALSE	-0.54230854428569	3.45514623382798	0.00320202594404018	0.121505115169413	FALSE
315	ENSDARG00000002797	FALSE	1.88234566645991	-3.07366350563465	1	1	BX908804.1	-4.24721890377776	-3.07366350563465	0.0167444885768082	0.0651742392002157	FALSE	5.26999767799597	-3.07366350563465	0.00016365505239775	0.00116206432449433	FALSE	1.88141348002508	-3.07366350563465	1	1	FALSE	FALSE	-1.80850354296236	-2.18227089917491	0.999999999999991	1	FALSE
316	ENSDARG00000002798	FALSE	0.0522741392059667	3.42197893522744	0.775546528087429	1	cog8	-0.0928159971870501	3.42197893522744	0.616804383610935	0.975964047270453	FALSE	-0.28435836771873	3.42197893522744	0.124215666519296	0.29435207896234	FALSE	0.160846430135337	3.42197893522744	0.379723631986532	0.719993732855344	FALSE	FALSE	0.178298876123052	3.25922874807199	0.349146083092922	1	FALSE
317	ENSDARG00000002816	FALSE	1.49121646439615	-2.00087086045714	0.0125845588653104	0.235065970304362	rasgrf2b	-0.707064971511858	-2.00087086045714	0.200075495170307	0.453271575663445	FALSE	0.46154043090715	-2.00087086045714	0.573701825015619	0.897521689012745	FALSE	-0.816176972615657	-2.00087086045714	0.345905475533514	0.675403546343434	FALSE	FALSE	0.416034326280981	-0.712395790970763	0.552001270855703	1	FALSE
318	ENSDARG00000002826	FALSE	0.0435710460882089	5.34085631032413	0.80120192566703	1	cep57l1	-0.392205700171341	5.34085631032413	0.022634774723402	0.0836552874195969	FALSE	-0.465003494900808	5.34085631032413	0.00691155394850366	0.0283541988653134	FALSE	-0.0292023413695299	5.34085631032413	0.865828476059764	1	FALSE	FALSE	0.184830270078387	5.17355067558881	0.22423214385352	0.948988719171847	FALSE
319	ENSDARG00000002830	FALSE	-0.211776869234591	3.96625756950053	0.230525379402603	0.95216267847175	trmt2a	-0.217221027454698	3.96625756950053	0.227419131191823	0.496987443475443	FALSE	0.517295858690132	3.96625756950053	0.00358268609011123	0.0162110688257155	FALSE	-0.379578795907665	3.96625756950053	0.0366698254500816	0.132235830964366	FALSE	FALSE	0.145633878304238	3.98446531905136	0.398281804520838	1	FALSE
320	ENSDARG00000002831	FALSE	-0.0952230264017594	5.12555569551357	0.582670862424903	1	col4a4	-0.541996180589754	5.12555569551357	0.00170591380207736	0.00971441409818184	FALSE	-0.310646293470301	5.12555569551357	0.0726870529912548	0.191059082062367	FALSE	0.148138551764429	5.12555569551357	0.390385315913333	0.735790568766756	FALSE	FALSE	-0.410082865498267	4.84688140565671	0.00843264022389081	0.206809547572345	FALSE
321	ENSDARG00000002840	FALSE	-0.235236917812679	6.73749502757633	0.163725051140561	0.825322676852652	si:dkey-28b4.8	-0.767461561242902	6.73749502757633	6.2244008607067e-06	7.16268634077077e-05	FALSE	-2.20457930298158	6.73749502757633	1.73850000712309e-35	2.75785464544599e-33	TRUE	-0.548618398843178	6.73749502757633	0.00121859912740565	0.00852709663010381	FALSE	FALSE	0.0424945728704757	6.62174915963824	0.767433432526889	1	FALSE
322	ENSDARG00000002847	FALSE	0.0320705637376034	0.242547603139054	1	1	fndc1	-0.351368560643683	0.242547603139054	0.240999589086719	0.519127465679091	FALSE	-0.440200797080339	0.242547603139054	0.0873094324138125	0.221267358330516	FALSE	-1.61083926817432	0.242547603139054	1.39644248282979e-08	3.71015600830268e-07	TRUE	FALSE	-0.0035393843686913	-0.0501287432314447	1	1	FALSE
323	ENSDARG00000002872	FALSE	-0.0428640404098415	3.75434727959395	0.811599479215476	1	zgc:113210	-0.198285629789747	3.75434727959395	0.27231004780306	0.56152932328227	FALSE	0.156550457244944	3.75434727959395	0.38285387238533	0.678644278315215	FALSE	-0.218568134240449	3.75434727959395	0.226458374367331	0.507821427004937	FALSE	FALSE	0.0675994780040432	3.39100358837117	0.731859632243624	1	FALSE
324	ENSDARG00000002877	FALSE	-0.026798556186785	5.76049285418421	0.876432951988736	1	reps1	-0.192554041722706	5.76049285418421	0.260766854699151	0.54338960110319	FALSE	-0.121797301831787	5.76049285418421	0.478289832730939	0.802165309974736	FALSE	0.720842979239013	5.76049285418421	2.53935588713453e-05	0.00030940372217915	FALSE	FALSE	0.00875004038359533	5.56426054729402	0.958058398251514	1	FALSE
325	ENSDARG00000002880	FALSE	-0.391164522205783	3.04102835117666	0.0343633304483241	0.400555259221214	vps50	-0.50753024177975	3.04102835117666	0.00655529714418902	0.0303413411797647	FALSE	-0.907857131277939	3.04102835117666	2.77789397270284e-06	3.16085066453101e-05	TRUE	-0.172364281633717	3.04102835117666	0.366403680777814	0.704379107773052	FALSE	FALSE	0.145252372531063	2.5496874124495	0.50814726513164	1	FALSE
326	ENSDARG00000002894	FALSE	-0.257344927164282	3.87098691741197	0.147347489838262	0.782836198258499	aven	-0.269406708417035	3.87098691741197	0.133467784708417	0.332010430560522	FALSE	-0.239210589277229	3.87098691741197	0.184146377966933	0.393536190542464	FALSE	-0.280117761433722	3.87098691741197	0.119520908732268	0.323248386946378	FALSE	FALSE	0.300977246404854	4.12281315422193	0.0689830254985793	0.595802452989331	FALSE
327	ENSDARG00000002897	FALSE	-0.051673433210678	3.57780400669153	0.787238625659198	1	si:ch211-160o17.2	0.251254724207905	3.57780400669153	0.161790857066266	0.386018978121422	FALSE	0.313160633405964	3.57780400669153	0.0889799990985509	0.224364547622306	FALSE	0.760637746968265	3.57780400669153	2.89923041852968e-05	0.000348164598266563	FALSE	FALSE	-0.361442610937307	3.59518215630743	0.0425905574045806	0.481754757146769	FALSE
328	ENSDARG00000002909	FALSE	0.245259026004612	2.91320651987019	0.204267081063121	0.908792930689625	tjp3	1.13023556364203	2.91320651987019	2.30609877010172e-09	5.68138878815968e-08	TRUE	0.749643687869681	2.91320651987019	6.80433608985263e-05	0.000542744688844757	FALSE	-0.0104240810530058	2.91320651987019	0.962285954715606	1	FALSE	FALSE	0.144920578940586	2.52454749329428	0.502619147981804	1	FALSE
329	ENSDARG00000002912	FALSE	0.0806712864460061	6.01323712616255	0.636872034724511	1	adipor1a	-0.122119471710413	6.01323712616255	0.472529905723206	0.828570717897049	FALSE	-0.399204141891821	6.01323712616255	0.0197604774945965	0.0671204019348524	FALSE	0.248327902208934	6.01323712616255	0.145254423922934	0.365666037000606	FALSE	FALSE	0.0294406543353054	5.04853707304077	0.854663454109816	1	FALSE
330	ENSDARG00000002916	FALSE	-0.352584652475153	3.35584380607965	0.049474829358576	0.482001632936157	sec31b	-0.663587684497945	3.35584380607965	0.000370447607984105	0.00257909574216294	FALSE	-0.0652028306206947	3.35584380607965	0.729720948816104	1	FALSE	-0.0144137237875584	3.35584380607965	0.951747383393402	1	FALSE	FALSE	0.12979621443496	3.50398543306687	0.472805036159986	1	FALSE
331	ENSDARG00000002917	FALSE	0.957182958812153	-2.10551003256508	0.397252101307478	1	gls2b	1.02460058095799	-2.10551003256508	0.069057489042704	0.202721569206421	FALSE	2.09570025596541	-2.10551003256508	0.00583732531829142	0.0244657583903643	FALSE	1.630026883494	-2.10551003256508	0.0554685491739267	0.182482267995559	FALSE	FALSE	-1.51459000248432	-1.79577166683529	0.377815360454572	1	FALSE
332	ENSDARG00000002933	FALSE	-0.049619245220877	4.27748209996634	0.77365230075345	1	gbx2	-0.673091868184383	4.27748209996634	0.000124152823578946	0.000990936540346358	FALSE	-0.775982040723496	4.27748209996634	1.60476855057583e-05	0.000151091700245298	FALSE	0.603388896557893	4.27748209996634	0.000567826780006659	0.00446895616791301	FALSE	FALSE	-0.216955695145691	3.48819243002905	0.229305626909319	0.959595803254542	FALSE
333	ENSDARG00000002937	FALSE	0.617189051110863	3.62574737885309	0.00129504403657669	0.0639097652824495	meis1a	1.3882677073394	3.62574737885309	1.57145953948989e-14	8.78073268457236e-13	TRUE	0.858930347911618	3.62574737885309	1.94354922702079e-06	2.3033608186121e-05	TRUE	0.0128228277976004	3.62574737885309	0.960173219825835	1	FALSE	FALSE	-0.0399490071389696	3.29265595223339	0.845240753982513	1	FALSE
334	ENSDARG00000002945	FALSE	0.0419911315250092	1.0977194799916	0.907459672502815	1	bgnb	-0.17883872357833	1.0977194799916	0.467102730989157	0.821675827781303	FALSE	-0.151542772579749	1.0977194799916	0.634384823166315	0.962723153174136	FALSE	1.80853891279129	1.0977194799916	9.61345491188687e-15	5.8764953709504e-13	TRUE	FALSE	0.279883676649021	0.832652873328104	0.451144710067349	1	FALSE
335	ENSDARG00000002947	FALSE	-0.0126848268557916	1.52832907748597	1	1	abcd3b	0.0177135586089211	1.52832907748597	0.958193303831476	1	FALSE	-0.22634861289465	1.52832907748597	0.318448351709675	0.590048452942774	FALSE	0.0318766090296104	1.52832907748597	0.898016145964255	1	FALSE	FALSE	0.254376701902605	1.25909458190544	0.438812510077479	1	FALSE
336	ENSDARG00000002949	FALSE	0.0075243152046291	6.86124563367597	0.964980318903213	1	ppp6c	0.0549045258484486	6.86124563367597	0.745702587925104	1	FALSE	-0.2206391836422	6.86124563367597	0.192673124772092	0.406258835349053	FALSE	-0.0122865743859814	6.86124563367597	0.942905438075907	1	FALSE	FALSE	0.0935026482794017	6.83795792384237	0.511803666271305	1	FALSE
337	ENSDARG00000002952	FALSE	0.0187439113825678	6.82453890854195	0.911658609312819	1	smo	0.0683509122210872	6.82453890854195	0.686692898078285	1	FALSE	0.141144844921737	6.82453890854195	0.404907894469137	0.707799293022656	FALSE	-0.262543691556663	6.82453890854195	0.12187555128789	0.328095441049848	FALSE	FALSE	0.0883317302484086	6.44640679291573	0.539432244008781	1	FALSE
338	ENSDARG00000002956	FALSE	0.0925698750979529	-0.783191359374621	0.836787429907801	1	si:dkey-32n7.4	-0.159199885442497	-0.783191359374621	0.610839593390777	0.97065739443284	FALSE	1.11796567402352	-0.783191359374621	0.00653369784462431	0.0269707862283806	FALSE	0.363527061884383	-0.783191359374621	0.513563910948236	0.862728496976045	FALSE	FALSE	-0.914444965416006	-0.330035940614862	0.102138552165323	0.714253271178451	FALSE
339	ENSDARG00000002959	FALSE	1.88293755322652	-3.66880469864049	1	1	gpr34b	0	-3.66880469864049	1	1	FALSE	5.12548240610387e-15	-3.66880469864049	1	1	FALSE	5.12548240610387e-15	-3.66880469864049	1	1	FALSE	FALSE	0	-2.2975713398285	1	1	FALSE
340	ENSDARG00000002967	FALSE	0.206320689315475	4.87801388636227	0.242854920126051	0.956631056929099	pdap1b	0.144092131490922	4.87801388636227	0.404496120205588	0.743848327815298	FALSE	-0.657784589785398	4.87801388636227	0.000163634824851194	0.00116206432449433	FALSE	0.441363437373258	4.87801388636227	0.0103921388047201	0.0491680378377627	FALSE	FALSE	-0.14360529767677	4.84142724008566	0.360192847385919	1	FALSE
341	ENSDARG00000002968	FALSE	0.0187353258886821	-2.2873847977983	1	1	a1cf	0.718746120955234	-2.2873847977983	0.422473362398412	0.76848925042556	FALSE	0.998727334610315	-2.2873847977983	0.138766059034792	0.313598524890284	FALSE	-0.537223234808126	-2.2873847977983	0.616195281675775	0.977925458010648	FALSE	FALSE	3.2567670597728	-1.97515477884254	0.251694936036724	0.969432163514736	FALSE
342	ENSDARG00000002970	FALSE	-0.0141638940728356	7.66567212929766	0.93342681772515	1	ss18	-0.0023448664040519	7.66567212929766	0.989343260707089	1	FALSE	-0.341561361155155	7.66567212929766	0.0427776575151616	0.125456987210844	FALSE	-0.36121786988824	7.66567212929766	0.0321813013675637	0.120346816981735	FALSE	FALSE	-0.106396631116987	7.54577741042948	0.448911622373464	1	FALSE
343	ENSDARG00000002971	FALSE	0.00848530955447942	5.63651696534415	0.96176719567085	1	phc1	-0.158701937356633	5.63651696534415	0.354622742775922	0.680694817322215	FALSE	-0.230354079622589	5.63651696534415	0.179393273654825	0.385099297594225	FALSE	-0.563228940158809	5.63651696534415	0.00107163817416874	0.00766938235562664	FALSE	FALSE	0.0160502287468691	5.23438878663073	0.920754385338313	1	FALSE
344	ENSDARG00000002986	FALSE	0.0358997102457775	-0.652318349773166	0.935175427653481	1	gda	0.186555784840859	-0.652318349773166	0.619331796630811	0.979007646841946	FALSE	-0.521193275593349	-0.652318349773166	0.279582235202301	0.53356891366073	FALSE	-0.07095673604847	-0.652318349773166	0.911512475234265	1	FALSE	FALSE	0.0185102114031914	-1.0243556036013	1	1	FALSE
345	ENSDARG00000002988	FALSE	0.00183400981103452	2.11944009290946	1	1	tnnt2d	1.35914798778728	2.11944009290946	1.84797346028008e-12	7.35570341839756e-11	TRUE	-1.20018007366744	2.11944009290946	1.33022298773424e-07	2.07875307838143e-06	TRUE	0.815208720577843	2.11944009290946	4.2963173132004e-05	0.000491439461924998	FALSE	FALSE	-0.346261129703596	1.47267386317825	0.234144732829148	0.964945724446062	FALSE
346	ENSDARG00000002991	FALSE	-0.0026657679536902	5.2344525607757	0.988487047347413	1	cep135	-0.705923796332051	5.2344525607757	4.59358280469938e-05	0.000414608139907921	FALSE	-0.947763673742135	5.2344525607757	5.68407573991279e-08	9.60239704217994e-07	TRUE	-0.439308400800643	5.2344525607757	0.0110111782411352	0.0515747539106606	FALSE	FALSE	0.0755820249140573	4.83594973665027	0.630563448730499	1	FALSE
347	ENSDARG00000002994	FALSE	-0.144809098869919	4.92003222153289	0.403747968817409	1	itpkca	0.102907785543062	4.92003222153289	0.554303575913881	0.90687489504047	FALSE	0.0316424967519471	4.92003222153289	0.857407154534929	1	FALSE	0.368428294565006	4.92003222153289	0.033123278560366	0.121741525631002	FALSE	FALSE	-0.0873458426435033	4.29916162175561	0.607353241412056	1	FALSE
348	ENSDARG00000003008	FALSE	0.00993554023595132	4.58106459155318	0.959205540566494	1	prkcea	0.210355372364951	4.58106459155318	0.226556641922029	0.496035952016723	FALSE	0.251423374656917	4.58106459155318	0.153338626721265	0.339777333127251	FALSE	0.529900053672554	4.58106459155318	0.00246851924140709	0.015226905487587	FALSE	FALSE	-0.0331435233735912	4.33705674418996	0.855127257295394	1	FALSE
349	ENSDARG00000003017	FALSE	0.0906120031445156	5.65349377738808	0.597273863369332	1	ube2al	0.194678877895182	5.65349377738808	0.253288645449441	0.531141781662097	FALSE	-0.245724502205167	5.65349377738808	0.15265038137796	0.338760092971972	FALSE	0.032668375166723	5.65349377738808	0.850292610822698	1	FALSE	FALSE	-0.0972327624754507	5.21893108449366	0.524151616250647	1	FALSE
350	ENSDARG00000003020	FALSE	-0.0471394448794944	0.651146296498461	0.954870136948664	1	lrrc4.2	0.521557353442659	0.651146296498461	0.0239702006698798	0.087693882977218	FALSE	0.528528463723399	0.651146296498461	0.0524051712983942	0.148632144655833	FALSE	-0.0701215671820833	0.651146296498461	0.80305045850625	1	FALSE	FALSE	-0.267359184850953	0.856211019292939	0.456794177708692	1	FALSE
351	ENSDARG00000003021	FALSE	-0.123572962671437	4.58406703944165	0.483738800202893	1	hdac8	0.00278830168594872	4.58406703944165	0.99148471954662	1	FALSE	-0.00360549712385666	4.58406703944165	0.986685609230203	1	FALSE	-0.140958104267771	4.58406703944165	0.419136184027056	0.771730761213897	FALSE	FALSE	0.0678447098233554	4.63420569587478	0.675590775143846	1	FALSE
352	ENSDARG00000003022	FALSE	-0.27211664927588	0.663137407544191	0.27334907400342	0.994147418416841	limk1b	0.623608403440805	0.663137407544191	0.0198494128362187	0.0751371092345284	FALSE	0.422517158821123	0.663137407544191	0.103089126132938	0.253302484461136	FALSE	0.0342488380746733	0.663137407544191	0.915680797302226	1	FALSE	FALSE	0.0360654193052245	0.225571873632263	1	1	FALSE
353	ENSDARG00000003027	FALSE	0.175003310232681	3.11515581618043	0.353432429388758	1	scnm1	-0.0112936353447154	3.11515581618043	0.957022614161917	1	FALSE	-0.489985787366228	3.11515581618043	0.00935719421752553	0.036172835573713	FALSE	0.0576189599240568	3.11515581618043	0.757323930657655	1	FALSE	FALSE	0.00322866088327554	2.88855369739381	1	1	FALSE
354	ENSDARG00000003032	FALSE	0.133846647140512	8.52168977670756	0.426558002248364	1	eif4a1b	0.0609038741115993	8.52168977670756	0.716996562875315	1	FALSE	0.23969297648476	8.52168977670756	0.153975726204821	0.340458791884398	FALSE	0.208932430673046	8.52168977670756	0.213952209307758	0.489498089678365	FALSE	FALSE	0.0197628292858221	8.70576335465839	0.887251907596861	1	FALSE
355	ENSDARG00000003035	FALSE	-0.0691893706867811	7.5394646454075	0.681029626035701	1	hspa9	-0.285266326861574	7.5394646454075	0.0908627420395584	0.250347909101621	FALSE	0.244740843515346	7.5394646454075	0.146763470855507	0.328069017887069	FALSE	-0.0914246879662797	7.5394646454075	0.588312825751803	0.94896984043498	FALSE	FALSE	-0.235783109310326	7.30724976005495	0.0943080667897371	0.691856140213204	FALSE
356	ENSDARG00000003041	FALSE	-0.662783384721055	0.893640963053725	0.00208083458068932	0.0849043168933711	CABZ01111496.1	-1.40404582380723	0.893640963053725	1.71769265505805e-06	2.27419702923141e-05	TRUE	-1.12591896459856	0.893640963053725	3.41533707072541e-05	0.000295783652569881	FALSE	-0.919583155010588	0.893640963053725	0.000559860695069217	0.00441695046182701	FALSE	FALSE	0.412834063676091	1.49562107457891	0.144656846786385	0.802750635696903	FALSE
357	ENSDARG00000003046	FALSE	-0.477139981525055	2.72286530339942	0.010589126154687	0.214553509377209	sorbs2a	-0.602435897965532	2.72286530339942	0.00151543120550727	0.00876588808308369	FALSE	-0.550041354677399	2.72286530339942	0.00593145561011342	0.02479955469798	FALSE	-0.268525542343987	2.72286530339942	0.17883068844509	0.428308586554303	FALSE	FALSE	0.378176717761446	2.74755151533432	0.0670084140651087	0.593614105952498	FALSE
358	ENSDARG00000003054	FALSE	0.19921722052843	-0.633373503944962	0.659397510811134	1	tacr3l	-0.933310162735495	-0.633373503944962	0.00133476905166304	0.00785073061314558	FALSE	0.367697461024792	-0.633373503944962	0.513563910948236	0.827023208607327	FALSE	0.557570130801646	-0.633373503944962	0.259650230075633	0.547660233626903	FALSE	FALSE	-0.278628174594795	-1.29796326125876	0.777422042121254	1	FALSE
359	ENSDARG00000003058	FALSE	-0.0569354133960284	4.93964980959065	0.744408013040591	1	fgfr1op	-0.033690220149912	4.93964980959065	0.847205462576022	1	FALSE	-0.336913737255284	4.93964980959065	0.0530194638948819	0.150021140334252	FALSE	0.0297687243002151	4.93964980959065	0.866579333944247	1	FALSE	FALSE	-0.293213578131004	4.32492553567935	0.0721746514085234	0.604060058127953	FALSE
360	ENSDARG00000003061	FALSE	0.190640967143543	5.86362420700352	0.269150662971757	0.988214890377767	cd276	0.106107694065633	5.86362420700352	0.534360558415311	0.882057020438856	FALSE	-0.143315671670223	5.86362420700352	0.401839507412806	0.703819722144906	FALSE	0.888950272573003	5.86362420700352	1.96159470057349e-07	4.10495879425032e-06	TRUE	FALSE	0.0979136722150673	5.57340245941439	0.511690786162617	1	FALSE
361	ENSDARG00000003068	FALSE	-0.0837433913317926	5.76451079874281	0.623304283131624	1	gorasp1a	-0.407464532695797	5.76451079874281	0.0168983394656434	0.0656395125922987	FALSE	-0.532765687209991	5.76451079874281	0.0020128875324096	0.00993008230490901	FALSE	0.07790327968064	5.76451079874281	0.650381916572065	1	FALSE	FALSE	-0.490796770929623	4.7021204845986	0.00179363409792441	0.0846574468280144	FALSE
362	ENSDARG00000003069	FALSE	-0.4427269863086	1.54033515210698	0.0300599470606148	0.375239668957847	btbd7	-1.04860205482905	1.54033515210698	4.81294689355633e-06	5.69774419288139e-05	FALSE	-0.737298674362565	1.54033515210698	0.00170719170843098	0.008599422917933	FALSE	-0.681094423957414	1.54033515210698	0.00428845342471591	0.0241992894970955	FALSE	FALSE	0.606560727938746	2.11905021752545	0.010079778481888	0.228110227022268	FALSE
363	ENSDARG00000003077	FALSE	-0.10940765444265	6.05128790107841	0.522549448045653	1	gpx9	-0.736540979527493	6.05128790107841	1.54558102882119e-05	0.000160660516570999	FALSE	-3.14154443228578	6.05128790107841	3.87147954965169e-62	1.22233509664731e-59	TRUE	0.610242797604088	6.05128790107841	0.000329292529225073	0.00282102029778698	FALSE	FALSE	-0.124963107229547	5.69597818161568	0.399907054003029	1	FALSE
364	ENSDARG00000003081	FALSE	0.00394251982947339	2.30598956778056	1	1	mybphb	2.24466160202713	2.30598956778056	6.05370911455414e-31	1.09370344669611e-28	TRUE	-0.652336132992171	2.30598956778056	0.00307323407141177	0.0142225091792103	FALSE	0.331816221521734	2.30598956778056	0.108122477189292	0.29970859157206	FALSE	FALSE	-0.267116049029528	1.16988770772681	0.373358005054713	1	FALSE
365	ENSDARG00000003084	FALSE	-0.164740081320098	0.195184827805156	0.555213706927833	1	spire2	0.496185005477859	0.195184827805156	0.0801317693063036	0.226756451256613	FALSE	-0.370713003002796	0.195184827805156	0.257964997987508	0.500478566671863	FALSE	0.259809039922526	0.195184827805156	0.358990862057745	0.692718378574607	FALSE	FALSE	-0.356809034607586	-0.269214080514362	0.528304169121299	1	FALSE
366	ENSDARG00000003085	FALSE	0.262763182490631	2.60457497250703	0.186353261689499	0.867975948172804	stambpl1	0.103567421415363	2.60457497250703	0.576813277977811	0.931101350135929	FALSE	0.435965156144939	2.60457497250703	0.0313928812099045	0.0984186346231654	FALSE	0.800471505621828	2.60457497250703	5.45963667092285e-05	0.000606792154950141	FALSE	FALSE	-0.0765345650162587	2.42820492345579	0.75750756223656	1	FALSE
367	ENSDARG00000003087	FALSE	-0.0538267420955296	3.34261508597554	0.772551085389298	1	ubxn6	-0.274612913931597	3.34261508597554	0.138589989429872	0.342421095293986	FALSE	-0.115393841651877	3.34261508597554	0.539045265593082	0.856949160983918	FALSE	-0.219765294279554	3.34261508597554	0.241549190187503	0.53201671749982	FALSE	FALSE	0.234860029453976	3.15488117171757	0.229581776270553	0.960380674597167	FALSE
368	ENSDARG00000003090	FALSE	0	-3.70290155465734	1	1	or103-4	0	-3.70290155465734	1	1	FALSE	5.12548240610387e-15	-3.70290155465734	1	1	FALSE	5.12548240610387e-15	-3.70290155465734	1	1	FALSE	FALSE	0	-2.2975713398285	1	1	FALSE
369	ENSDARG00000003091	FALSE	0.353046790239438	2.68875623955291	0.0693965716528944	0.565675794964642	oclnb	1.06029036250137	2.68875623955291	2.95001616852163e-08	5.73428127915861e-07	TRUE	0.545699663459173	2.68875623955291	0.00440339490127653	0.0192341708783765	FALSE	-0.452925789348929	2.68875623955291	0.0243305203119187	0.0968355246455566	FALSE	FALSE	-0.35959073660152	1.78512549214008	0.162614600125422	0.843785973848047	FALSE
370	ENSDARG00000003098	FALSE	0.0114173672510808	7.72093199230759	0.946668308175667	1	kdm5bb	-0.16690934914565	7.72093199230759	0.321539183414996	0.63430113707344	FALSE	-0.261352927694092	7.72093199230759	0.121178570135834	0.288952534675232	FALSE	0.0694755917674122	7.72093199230759	0.68027854972626	1	FALSE	FALSE	0.0386569965382145	7.31792708238224	0.785052804674077	1	FALSE
371	ENSDARG00000003109	FALSE	0.311432432540594	5.05125609120694	0.0731212928061306	0.57465434544076	rcan1a	0.238534483020769	5.05125609120694	0.163633330264131	0.389814365261851	FALSE	0.0943205341005179	5.05125609120694	0.590958854962867	0.916978681137437	FALSE	0.424480307769665	5.05125609120694	0.0145645945161643	0.0650605238551735	FALSE	FALSE	-0.341550716163498	4.35000033933645	0.0366465803820529	0.447688502638753	FALSE
372	ENSDARG00000003113	FALSE	0.239123460832732	2.58732726187895	0.247276476662846	0.956631056929099	ada	0.154526402724601	2.58732726187895	0.401832139804601	0.74007935586145	FALSE	0.00294012203633072	2.58732726187895	1	1	FALSE	0.566462963723119	2.58732726187895	0.00427872540932129	0.0241485856145658	FALSE	FALSE	-0.361640210221529	1.92105477701518	0.155208776994968	0.823664173643321	FALSE
373	ENSDARG00000003127	FALSE	-0.030054144309196	6.29835442865759	0.860880799754933	1	zgc:123105	0.255452235011023	6.29835442865759	0.132052081006588	0.32886268271346	FALSE	0.521019433189646	6.29835442865759	0.00222770978165433	0.0108321055770632	FALSE	0.256622860751655	6.29835442865759	0.132003982620723	0.339188488845285	FALSE	FALSE	-0.0261375321324292	6.0611021708065	0.860499399928474	1	FALSE
374	ENSDARG00000003132	FALSE	-0.164201308975156	4.694023299726	0.346199056239651	1	apip	0.231368503965174	4.694023299726	0.185684722856831	0.429375044247592	FALSE	0.590408500763245	4.694023299726	0.000680221360776921	0.00391172389964022	FALSE	-0.0910958320052961	4.694023299726	0.604843991375897	0.967036705975623	FALSE	FALSE	0.0573313201434856	4.00399258616564	0.738526511498328	1	FALSE
375	ENSDARG00000003142	FALSE	0.178942416706634	2.76644683576447	0.37752583294231	1	dachc	0.501568240036936	2.76644683576447	0.00714929686067778	0.032635476405003	FALSE	0.53301783268333	2.76644683576447	0.00559644831039725	0.0236574157096215	FALSE	0.152512214128767	2.76644683576447	0.443827560816383	0.803589570611256	FALSE	FALSE	-0.339342959847732	2.66651134639416	0.10068796462392	0.713526391276941	FALSE
376	ENSDARG00000003144	FALSE	-0.252321000405852	1.15649437173732	0.267959706383902	0.986645114538554	pxmp2	0.116605462749878	1.15649437173732	0.650876067275372	1	FALSE	0.235399504776544	1.15649437173732	0.344366099837532	0.627629073962705	FALSE	0.242557976223403	1.15649437173732	0.347066136089004	0.676912871948538	FALSE	FALSE	0.189192108427322	0.818944278851502	0.635698188135655	1	FALSE
377	ENSDARG00000003146	FALSE	1.68817549589289	-3.26227983633646	0.379173605513197	1	si:dkey-27m7.4	0.639487910422049	-3.26227983633646	0.757954059681648	1	FALSE	5.12548240610387e-15	-3.26227983633646	1	1	FALSE	5.12548240610387e-15	-3.26227983633646	1	1	FALSE	FALSE	-0.203520960737961	-1.63480352249936	0.999999999999998	1	FALSE
378	ENSDARG00000003151	FALSE	-0.0308658899514823	8.19585168807907	0.854491246497701	1	skp1	-0.0165308363790667	8.19585168807907	0.921928475638354	1	FALSE	-0.127353033120754	8.19585168807907	0.449175825489368	0.766862549607006	FALSE	-0.166253041037297	8.19585168807907	0.323208097390157	0.641894537558567	FALSE	FALSE	0.191502093522094	8.1653112348596	0.169408094123059	0.858242050783135	FALSE
379	ENSDARG00000003153	FALSE	-0.0649798767909642	6.66858781299548	0.701115425074387	1	nudt21	-0.154188543012795	6.66858781299548	0.362372958383505	0.692342906211831	FALSE	-0.609064679139497	6.66858781299548	0.000343033878365269	0.00218477511250266	FALSE	-0.448799725689227	6.66858781299548	0.00820146962323891	0.0411148130334098	FALSE	FALSE	-0.0927511760251122	6.41718460468837	0.520366298507914	1	FALSE
380	ENSDARG00000003157	FALSE	-0.00507024498463692	3.50439485537108	0.988898001758076	1	nfkbil1	-0.246343555982893	3.50439485537108	0.17606997179277	0.412197200145587	FALSE	-0.147523773466505	3.50439485537108	0.422271596503526	0.732055788933141	FALSE	-0.204729922365866	3.50439485537108	0.264975689176863	0.556223174027341	FALSE	FALSE	0.0857708274920835	3.47902749204586	0.651576997184834	1	FALSE
381	ENSDARG00000003165	FALSE	0.064462199166738	5.39097994830235	0.709140257815	1	nr2f6b	0.499059655224757	5.39097994830235	0.00373126102789618	0.0188165649523056	FALSE	0.449523004149647	5.39097994830235	0.00867758818895047	0.0341392654130981	FALSE	0.111881700998997	5.39097994830235	0.51500530012511	0.863698229078881	FALSE	FALSE	-0.00826060387002836	5.20599698037703	0.962639582746553	1	FALSE
382	ENSDARG00000003167	FALSE	-0.217781727652575	3.8528262491465	0.227439997471027	0.949882844016986	mlst8	-0.0587526189066873	3.8528262491465	0.745339225280285	1	FALSE	-0.0930103232740592	3.8528262491465	0.606525068705467	0.935239224006723	FALSE	-0.219187548205288	3.8528262491465	0.221791894974613	0.502781034800548	FALSE	FALSE	0.193503334808407	3.6742658685866	0.270790593748658	1	FALSE
383	ENSDARG00000003169	FALSE	-0.0243892970778703	6.95681710764214	0.886210164433529	1	magi1b	-0.0150855588537787	6.95681710764214	0.929482267511128	1	FALSE	-0.188664393398912	6.95681710764214	0.265229979023646	0.512434974366901	FALSE	0.18343580606897	6.95681710764214	0.278181818006254	0.576245157115955	FALSE	FALSE	0.0145463651612054	6.88502166477225	0.920629126695269	1	FALSE
384	ENSDARG00000003175	FALSE	-0.0767595036646102	4.74157761033674	0.661784017488075	1	stx5al	0.128585033305977	4.74157761033674	0.461591035076975	0.816219157273182	FALSE	0.174638003627061	4.74157761033674	0.315869174767169	0.586037515029002	FALSE	-0.0957431754328143	4.74157761033674	0.584615061072877	0.945666622865596	FALSE	FALSE	-0.252375905426343	3.9713178604934	0.139532903014814	0.789836380512053	FALSE
385	ENSDARG00000003181	TRUE	1.52798539128277	-0.201739728557983	0.000417951828033526	0.0311738381826841	sult1st4	0.987695424049094	-0.201739728557983	0.000623693095381916	0.00408345066676463	FALSE	-0.208848783739136	-0.201739728557983	0.579373060643823	0.9047043591385	FALSE	-0.144222646433607	-0.201739728557983	0.63246761287237	0.990410110781985	FALSE	TRUE	0.185330918914729	0.0721950690671257	0.688133934150663	1	FALSE
386	ENSDARG00000003189	FALSE	-0.268435830287361	8.0928655786365	0.110480116899527	0.700685573716223	psmd1	-0.567067876993672	8.0928655786365	0.000778041051149354	0.00494757430257665	FALSE	-0.406540119779552	8.0928655786365	0.0159118023568349	0.0566201786458333	FALSE	0.186109323155476	8.0928655786365	0.26882264863183	0.562109648451816	FALSE	FALSE	-0.20028598417891	7.83945925952905	0.152171645759628	0.814319881537451	FALSE
387	ENSDARG00000003193	FALSE	0.401119166856439	2.09670128484284	0.0568120204485682	0.517514539212167	rassf7b	0.902889316787154	2.09670128484284	6.11872826627155e-06	7.05106460734057e-05	FALSE	0.63008502815069	2.09670128484284	0.0016548182232207	0.00836774307332469	FALSE	-0.0937662617623534	2.09670128484284	0.649213772802701	1	FALSE	FALSE	0.444996655759616	1.92134856938751	0.0795995247569692	0.636886921878401	FALSE
388	ENSDARG00000003197	FALSE	-0.562505875130218	-0.279006372127233	0.065133369196799	0.547180874781686	wdr21	-0.518180706203875	-0.279006372127233	0.0741230093646678	0.213184776204033	FALSE	-1.84690953607297	-0.279006372127233	0.00357101015609534	0.0161627349027447	FALSE	1.74241861639616	-0.279006372127233	2.19671576031301e-06	3.57543526153048e-05	TRUE	FALSE	0.530307699741002	0.926986254361735	0.124139290542677	0.759023127204887	FALSE
389	ENSDARG00000003200	FALSE	0.024182175090782	6.15594581472742	0.887330000911345	1	foxm1	-0.458578598325561	6.15594581472742	0.00716381599831303	0.0326790364415576	FALSE	-0.899909209979094	6.15594581472742	1.56789019284167e-07	2.41305201472841e-06	TRUE	-0.409227901800838	6.15594581472742	0.0162028866122943	0.0706418920273241	FALSE	FALSE	0.0175143875249443	6.0311878083032	0.907581695354849	1	FALSE
390	ENSDARG00000003203	FALSE	-0.638816207338656	-1.35677683330206	0.347366882817582	1	rhcga	0.986737337246174	-1.35677683330206	0.00355705870876464	0.0181054232601387	FALSE	-0.169851964777917	-1.35677683330206	0.857146947268106	1	FALSE	-0.546637834811172	-1.35677683330206	0.44312397374752	0.802673181433151	FALSE	FALSE	-1.69831918629384	-1.12937444610518	0.0612642900136835	0.576813755427037	FALSE
391	ENSDARG00000003205	FALSE	-0.0377153031775539	4.87589738200038	0.828578664651497	1	ngly1	-0.150407719074194	4.87589738200038	0.386777711781785	0.721146350823253	FALSE	-0.328265122971926	4.87589738200038	0.0590740609642939	0.164265794147827	FALSE	-0.17191544679057	4.87589738200038	0.322697641501646	0.641136809728344	FALSE	FALSE	0.140004104505527	4.26575616227615	0.391340127415649	1	FALSE
392	ENSDARG00000003206	FALSE	0.028067993217085	4.00085742730758	0.880476864518979	1	chchd6a	-0.0385933565248252	4.00085742730758	0.832321897080521	1	FALSE	0.350717577061282	4.00085742730758	0.0492008569111038	0.140995053467492	FALSE	0.203931738602318	4.00085742730758	0.255206137492862	0.540213733728299	FALSE	FALSE	0.045400600449902	3.83696064531598	0.806032855778678	1	FALSE
393	ENSDARG00000003207	FALSE	0.077034534049498	3.08557362042822	0.695442425919867	1	mterf3	0.0129069667465431	3.08557362042822	0.950703477211935	1	FALSE	0.83476835864836	3.08557362042822	7.00733907826684e-06	7.25266285249006e-05	FALSE	0.0286755849248385	3.08557362042822	0.889613694797618	1	FALSE	FALSE	0.226883559061182	2.74023099065272	0.277233055469521	1	FALSE
394	ENSDARG00000003208	FALSE	-0.0975823410506872	3.16857094995412	0.611076475710848	1	pomk	0.221832999015306	3.16857094995412	0.230234554733484	0.501791282081155	FALSE	0.362412230970133	3.16857094995412	0.0508594590583264	0.144943441291453	FALSE	0.502798764416521	3.16857094995412	0.00666722138821661	0.0344757575997462	FALSE	FALSE	0.467835925475332	2.94703284695571	0.018434212218451	0.316995404855854	FALSE
395	ENSDARG00000003210	FALSE	0.64807721255953	-0.102449752713237	0.0239525843270568	0.332595235830866	ano2a	-0.735587660480195	-0.102449752713237	0.0152816718613469	0.0606614467543986	FALSE	-0.901662103886966	-0.102449752713237	0.0244609747692682	0.0801804362423328	FALSE	0.376634389581241	-0.102449752713237	0.267528461685855	0.56031593830257	FALSE	FALSE	0.239383820425136	0.184634389276977	0.611547693863469	1	FALSE
396	ENSDARG00000003213	FALSE	-0.105120510617163	7.04455463930288	0.533639328896249	1	naa15a	-0.278432815070715	7.04455463930288	0.0995849094907159	0.268933836292815	FALSE	0.0252966155188274	7.04455463930288	0.881613365453918	1	FALSE	-0.00972873398253613	7.04455463930288	0.954773262061631	1	FALSE	FALSE	-0.028198933321117	7.2245553073482	0.843492132091388	1	FALSE
397	ENSDARG00000003216	FALSE	0.332853149149762	4.36486118530905	0.0681976782120339	0.561039336062571	anxa2a	1.26855809600278	4.36486118530905	7.57949612162599e-13	3.26038642692166e-11	TRUE	0.677750659106327	4.36486118530905	0.000110684110762937	0.000825940174853307	FALSE	0.615586714827011	4.36486118530905	0.000445553942758385	0.0036321396001543	FALSE	FALSE	0.271354572987482	3.67594369916999	0.126606595856168	0.759023127204887	FALSE
398	ENSDARG00000003217	FALSE	-0.195328981474829	4.4276550497934	0.260147040547396	0.971853160092054	urb2	-0.332454868726455	4.4276550497934	0.0607552309409038	0.185105780948743	FALSE	0.390490393160041	4.4276550497934	0.0268399622959969	0.0862820229875767	FALSE	-0.0347239854805799	4.4276550497934	0.850129047854225	1	FALSE	FALSE	0.336713869754542	4.54225548407868	0.0336757932885316	0.429889955713451	FALSE
399	ENSDARG00000003219	FALSE	-0.0771161660404767	1.1146376986811	0.765252075918374	1	bin2a	0.359142565658967	1.1146376986811	0.107378770726236	0.285034497103682	FALSE	0.390451869039565	1.1146376986811	0.17627095018178	0.379498927501587	FALSE	0.623746720062557	1.1146376986811	0.0276243481073158	0.10659038923231	FALSE	FALSE	0.262321464749186	1.51155709226632	0.371042468186915	1	FALSE
400	ENSDARG00000003229	FALSE	1.74531159623538	-1.94549539684422	0.00203927517223783	0.0833254538417419	gdf9	0.801025270042656	-1.94549539684422	0.466459507888324	0.821336466323477	FALSE	0.910514053705624	-1.94549539684422	0.0772960592709422	0.200149230780402	FALSE	-1.69643889849999	-1.94549539684422	0.0359461734044847	0.130218286634047	FALSE	FALSE	0.178297990525477	-1.29744555090128	1	1	FALSE
401	ENSDARG00000003235	FALSE	-0.0433714528089589	6.12089339430705	0.799078749472244	1	nup88	-0.242011042950627	6.12089339430705	0.155750822528922	0.374188589586329	FALSE	-0.355664830495651	6.12089339430705	0.0368906883925675	0.111226143753597	FALSE	-0.0800624681911436	6.12089339430705	0.63850258109949	0.997112774826704	FALSE	FALSE	0.0173558526180697	5.94510428133099	0.908886941835979	1	FALSE
402	ENSDARG00000003244	FALSE	0.0215605999338976	3.17563361064251	0.910122674195436	1	gbp3	0.492699769755114	3.17563361064251	0.0133630783954345	0.0546281972871817	FALSE	1.75844359467223	3.17563361064251	3.61703094564233e-21	2.76766697299503e-19	TRUE	-0.407990430724556	3.17563361064251	0.0375555060278633	0.134950834920013	FALSE	FALSE	0.0474564227080124	2.58140803557648	0.838608034239039	1	FALSE
403	ENSDARG00000003250	FALSE	0.404315161028848	-0.10717930951459	0.158626923098092	0.809766541514211	pik3cd	0.885417079703095	-0.10717930951459	0.00192569081749082	0.0107878493341604	FALSE	1.10721648935442	-0.10717930951459	0.00106978446446986	0.0057876211586358	FALSE	-0.858068916978223	-0.10717930951459	0.0508729313871684	0.170713830225025	FALSE	FALSE	-0.256892651244948	-0.0497560025934448	0.666865427089979	1	FALSE
404	ENSDARG00000003251	FALSE	-0.393596522436706	1.66478076448433	0.0645503946426312	0.545053291730126	zbtb22b	-0.375854382381191	1.66478076448433	0.0828665031504651	0.232693090618524	FALSE	-0.513788546579663	1.66478076448433	0.0183481906183435	0.0630439041456806	FALSE	-0.527594564817993	1.66478076448433	0.0156014635305797	0.0684880661466591	FALSE	FALSE	0.6580740713494	1.88587846181124	0.00801346220205494	0.202371043829958	FALSE
405	ENSDARG00000003257	FALSE	-0.0490276882596166	3.21360531402935	0.817398735382955	1	zgc:101559	-0.031448374023437	3.21360531402935	0.871603629860638	1	FALSE	-0.185375668338365	3.21360531402935	0.320611826691468	0.593178392445044	FALSE	-0.314299542557468	3.21360531402935	0.0892359722667652	0.258135013175165	FALSE	FALSE	-0.285464286176597	2.53220290653363	0.194573806788954	0.907070483385129	FALSE
406	ENSDARG00000003259	FALSE	1.68483577655441	-2.79119136919108	0.379173605513197	1	loxa	2.1862187219863	-2.79119136919108	0.0152716715767846	0.0606502050906793	FALSE	-0.88823968481972	-2.79119136919108	0.514320952363917	0.827023208607327	FALSE	0.0184582466281911	-2.79119136919108	1	1	FALSE	FALSE	-2.58635513315018	-2.07551805794382	0.501129957357817	1	FALSE
407	ENSDARG00000003269	FALSE	0.0798201869370737	6.13956258289277	0.639698919371493	1	clcn3	0.0458067049475423	6.13956258289277	0.787746445310031	1	FALSE	-0.0268758560555632	6.13956258289277	0.87639140266327	1	FALSE	0.35821439818505	6.13956258289277	0.0354290204228439	0.128847209142349	FALSE	FALSE	0.145319463450543	6.04698531718181	0.318867633210459	1	FALSE
408	ENSDARG00000003270	FALSE	-0.060956854939845	4.50059193657022	0.729539757908002	1	dhps	-0.204662921206986	4.50059193657022	0.245589380191441	0.526656576256669	FALSE	0.381033715105324	4.50059193657022	0.0287354734060153	0.0912219440807905	FALSE	-0.0100116056134917	4.50059193657022	0.95823273210757	1	FALSE	FALSE	-0.373020208956927	3.95693333599089	0.0290463504529694	0.402683485700492	FALSE
409	ENSDARG00000003281	FALSE	-0.0636720661752083	3.937974730393	0.731594365089872	1	pik3ip1	1.47903158938733	3.937974730393	1.04569005899723e-16	7.36057158411035e-15	TRUE	0.887329530344312	3.937974730393	7.66115236953017e-07	1.00948409666581e-05	TRUE	-0.180745569535184	3.937974730393	0.324286071411933	0.64380664335749	FALSE	FALSE	0.445626995211896	3.91779343719166	0.00872617727254288	0.210474362821249	FALSE
410	ENSDARG00000003287	FALSE	-0.230933283271931	5.18027380364145	0.178316613823814	0.856931621331525	wdr12	-0.282553345032045	5.18027380364145	0.10282110079193	0.275666914613932	FALSE	0.444759396777981	5.18027380364145	0.00993659026316823	0.0381193718719159	FALSE	-0.364033574314644	5.18027380364145	0.0365314066172506	0.131809757371906	FALSE	FALSE	-0.122206342994945	5.03536853116253	0.429362818451814	1	FALSE
411	ENSDARG00000003290	FALSE	-0.491297965115312	1.82069017686492	0.0132008541473573	0.241508563998003	dab1b	-1.52662413213097	1.82069017686492	2.13957339776413e-11	7.36284940690895e-10	TRUE	-1.89851204719577	1.82069017686492	3.3574271007843e-14	1.42723567735301e-12	TRUE	0.226613691943185	1.82069017686492	0.27856072996214	0.576846340955731	FALSE	FALSE	0.263022483317345	2.12079751887474	0.25957601237149	0.989382550670518	FALSE
412	ENSDARG00000003293	FALSE	-0.152874547827854	2.52679763019444	0.45282139768016	1	sox9a	0.753290749788861	2.52679763019444	0.000106079795784628	0.000867416383936663	FALSE	0.809060980503063	2.52679763019444	2.74845471782718e-05	0.000243938634017898	FALSE	-0.486229567136435	2.52679763019444	0.0189732113331655	0.0793274405444257	FALSE	FALSE	0.216684278359192	2.62552028544605	0.320257306123187	1	FALSE
413	ENSDARG00000003303	FALSE	1.88293755322652	-3.60325525713884	1	1	stc1	0.0768776540720626	-3.60325525713884	1	1	FALSE	5.12548240610387e-15	-3.60325525713884	1	1	FALSE	5.12548240610387e-15	-3.60325525713884	1	1	FALSE	FALSE	-2.58635513315018	-2.07551805794382	0.501129957357817	1	FALSE
414	ENSDARG00000003307	FALSE	0.0563709793091128	5.51941300935852	0.742290768092503	1	stx16	-0.0541670649057884	5.51941300935852	0.752602946467874	1	FALSE	-0.181051029395843	5.51941300935852	0.293620814961488	0.554890103588307	FALSE	-0.0253158199976231	5.51941300935852	0.88493826659703	1	FALSE	FALSE	-0.136486574557068	5.01231888226202	0.377779024207027	1	FALSE
415	ENSDARG00000003308	FALSE	0.00470384150125397	6.98074585462016	0.978576571841808	1	emc2	0.366326096439527	6.98074585462016	0.0301604859644428	0.105954305235355	FALSE	-0.0894692712941449	6.98074585462016	0.597149868930522	0.923981240787009	FALSE	0.0627252181230065	6.98074585462016	0.711075364488012	1	FALSE	FALSE	0.00611921310056429	6.69860066496204	0.968359086560508	1	FALSE
416	ENSDARG00000003311	FALSE	0.155576091838479	4.81133858419924	0.369435971110459	1	pank2	0.112117957365415	4.81133858419924	0.517526180082866	0.861395812073641	FALSE	0.192516286898586	4.81133858419924	0.271246375761335	0.521547456971479	FALSE	-0.126311029728917	4.81133858419924	0.472545950306317	0.838180119120837	FALSE	FALSE	-0.0685035332563454	4.22498984882978	0.684003421296223	1	FALSE
417	ENSDARG00000003313	FALSE	0.112578898932144	0.416528901295716	0.725443648517667	1	eps8l1b	1.28466502791214	0.416528901295716	7.39160034971614e-07	1.0570573587193e-05	TRUE	0.732433390056829	0.416528901295716	0.0103061650922266	0.0393329995070073	FALSE	0.544250314833262	0.416528901295716	0.076704314874753	0.23000685290244	FALSE	FALSE	0.187470587501387	0.440451664021104	0.735243443348637	1	FALSE
418	ENSDARG00000003320	FALSE	0.0708546287967949	4.85446109163812	0.686043295789882	1	fam91a1	0.234408398391606	4.85446109163812	0.174831726556978	0.409797300535744	FALSE	0.257315028036275	4.85446109163812	0.140765494968947	0.317344464221155	FALSE	0.551988361522914	4.85446109163812	0.00151715051005455	0.0102021783678606	FALSE	FALSE	0.0880082515417892	4.4711730395242	0.584652280664577	1	FALSE
419	ENSDARG00000003326	FALSE	0.0127894648362649	-2.15237174832886	1	1	cacng5a	2.10434224957254	-2.15237174832886	2.53465147053965e-06	3.22862772510574e-05	TRUE	-0.613048683270777	-2.15237174832886	0.589283424284871	0.914856397467131	FALSE	-0.622483034012029	-2.15237174832886	0.589283424284871	0.94896984043498	FALSE	FALSE	2.74585878240566	-2.07467290622413	0.501129957357817	1	FALSE
420	ENSDARG00000003328	FALSE	-0.168743918237487	4.30832801903996	0.335059863675723	1	slf2	-0.219828647582847	4.30832801903996	0.2130484343226	0.476731238159427	FALSE	-0.367159010028933	4.30832801903996	0.0381678807866693	0.114524772391814	FALSE	-0.425818314187295	4.30832801903996	0.0163141995057018	0.0710129524729519	FALSE	FALSE	0.262100247398387	4.03675479191248	0.117329013214672	0.759023127204887	FALSE
421	ENSDARG00000003344	FALSE	-0.0494157024728843	-0.569167064470721	0.829867342783426	1	trpc2b	0.0568168889501086	-0.569167064470721	1	1	FALSE	0.362331366487054	-0.569167064470721	0.325600907682301	0.600019352741453	FALSE	-1.09353711518664	-0.569167064470721	0.00653369784462431	0.0339203333976115	FALSE	FALSE	-0.00382809116276403	0.789033875990079	1	1	FALSE
422	ENSDARG00000003373	FALSE	-0.0269886180160252	4.88948725890782	0.879509371774865	1	commd2	-0.0249424313060955	4.88948725890782	0.887669422078585	1	FALSE	0.0582977632123423	4.88948725890782	0.736661583601636	1	FALSE	-0.0708335882607902	4.88948725890782	0.682825674101764	1	FALSE	FALSE	0.106184501442513	4.80210848165986	0.500032475110278	1	FALSE
423	ENSDARG00000003375	FALSE	0.0228453955863822	4.24945471464485	0.906390005825115	1	gng12a	0.804116413363676	4.24945471464485	4.66068095134522e-06	5.5416944986379e-05	FALSE	0.317329872632266	4.24945471464485	0.073290654267734	0.192396841845876	FALSE	0.674445636360233	4.24945471464485	0.000128786754175928	0.00126798221186835	FALSE	FALSE	-0.234565234307268	3.26096304568035	0.211067302885655	0.94090592047176	FALSE
424	ENSDARG00000003380	FALSE	0	-3.70290155465734	1	1	si:dkey-275b16.2	0	-3.70290155465734	1	1	FALSE	5.12548240610387e-15	-3.70290155465734	1	1	FALSE	5.12548240610387e-15	-3.70290155465734	1	1	FALSE	FALSE	0	-2.2975713398285	1	1	FALSE
425	ENSDARG00000003381	FALSE	0.600182641634789	0.344225004899614	0.0650332315120067	0.547041782860328	si:ch211-266g18.6	1.05217169681449	0.344225004899614	1.59348444049601e-05	0.000165032210206784	FALSE	-0.43521131495624	0.344225004899614	0.134821725467666	0.306301698491581	FALSE	-0.54763234855367	0.344225004899614	0.0571929188830449	0.18700117857195	FALSE	FALSE	0.0907608479472441	0.28720544383347	0.903760113317715	1	FALSE
426	ENSDARG00000003382	FALSE	-0.0398475532113865	5.6429917727311	0.817061520427502	1	cwc25	-0.0977266957849414	5.6429917727311	0.568978802236329	0.922070595939873	FALSE	-0.0538892808660005	5.6429917727311	0.753476940758261	1	FALSE	0.0240269452051966	5.6429917727311	0.889752321311908	1	FALSE	FALSE	-0.0765880686793768	5.88970252147076	0.603811645565616	1	FALSE
427	ENSDARG00000003383	FALSE	0.225797231284386	3.90679113998724	0.215525364923516	0.936139439268213	asb8	0.726418820167733	3.90679113998724	3.50683219524395e-05	0.000327801618250455	FALSE	0.279679668863121	3.90679113998724	0.124082295899999	0.294257730815137	FALSE	0.228080558710777	3.90679113998724	0.206939153043054	0.47646992756727	FALSE	FALSE	0.0330052797133509	3.19933648680839	0.883331100082853	1	FALSE
428	ENSDARG00000003395	FALSE	0.0308078152697941	5.77611011075643	0.856490731995693	1	col4a3	-0.504414535199905	5.77611011075643	0.00325187747027677	0.0167912123425533	FALSE	-0.164266089454879	5.77611011075643	0.337530638564056	0.617012356967002	FALSE	0.274279391317372	5.77611011075643	0.108121015406416	0.29970859157206	FALSE	FALSE	-0.0921365228345963	5.13396133678105	0.552029875904373	1	FALSE
429	ENSDARG00000003398	FALSE	-0.0610891557979731	6.180811254015	0.719372060645024	1	rbpja	-0.151018368819581	6.180811254015	0.374323076094919	0.708718647671665	FALSE	-0.467158700757736	6.180811254015	0.00618573640734639	0.0257040822855743	FALSE	-0.433069267993929	6.180811254015	0.0110954056748611	0.0518945192789419	FALSE	FALSE	-0.078026295600995	6.03022416373924	0.594809156669669	1	FALSE
430	ENSDARG00000003399	FALSE	-0.0680401552472097	2.43614034048884	0.722419696876655	1	fgf8a	-0.356232868746653	2.43614034048884	0.0930765471210575	0.255212996098279	FALSE	-0.282916576141272	2.43614034048884	0.164291873023358	0.35862341997044	FALSE	0.0429825626437928	2.43614034048884	0.840785757697999	1	FALSE	FALSE	-0.103301330228392	2.1820511117893	0.690186049391068	1	FALSE
431	ENSDARG00000003403	FALSE	0.0755959500020255	2.4203664769136	0.698276017526167	1	tenm1	0.317384778698829	2.4203664769136	0.106112639158582	0.282391329616117	FALSE	1.32464242910002	2.4203664769136	5.75381610059369e-11	1.62143933787961e-09	TRUE	0.359077049395012	2.4203664769136	0.0936436981618334	0.268568045173545	FALSE	FALSE	0.0311223543082494	2.44298400985339	0.895693548721635	1	FALSE
432	ENSDARG00000003411	TRUE	0.902882618606598	2.82549233348525	1.64767258983588e-05	0.00357215417476419	foxa2	1.66815421444674	2.82549233348525	4.08050399302913e-19	3.54807459500822e-17	TRUE	1.4609282987337	2.82549233348525	1.07404447138006e-13	4.33887282102853e-12	TRUE	0.149992230235142	2.82549233348525	0.473119831442086	0.838832020417438	FALSE	TRUE	0.313352950939442	2.65094595798998	0.145865105821948	0.806112330436981	FALSE
433	ENSDARG00000003414	FALSE	0.723486471367178	0.737212700336805	0.0207885319888095	0.31113359126014	capslb	1.21906725187561	0.737212700336805	2.65971626277826e-07	4.22333851882563e-06	TRUE	1.39264505980104	0.737212700336805	4.05788116073467e-08	7.08712649554734e-07	TRUE	0.658603795951238	0.737212700336805	0.0165554792340215	0.0717148384719876	FALSE	FALSE	-1.1519111154467	0.221475010101526	0.00747197375651756	0.195351601721798	FALSE
434	ENSDARG00000003420	FALSE	0.425389873515856	1.41106136656711	0.119949644254618	0.726431928364468	chrna5	0.440753433622743	1.41106136656711	0.0347097444387848	0.118331155168181	FALSE	0.911643030656785	1.41106136656711	2.44302256126873e-05	0.000219588429221833	FALSE	-0.194507557530125	1.41106136656711	0.422101382576001	0.775942265062485	FALSE	FALSE	-0.318036527325486	1.3425273810285	0.296019361250206	1	FALSE
435	ENSDARG00000003421	FALSE	-0.512104998523098	2.00391207994538	0.0108556656814881	0.217783003061068	igf2bp2a	-0.571482563675778	2.00391207994538	0.0131979322433109	0.0540998246025933	FALSE	0.669243778050132	2.00391207994538	0.00104434620417526	0.00566224384124368	FALSE	0.224926104873411	2.00391207994538	0.287531788551938	0.590386018670857	FALSE	FALSE	0.0851623276527232	2.02383859270268	0.746394466768855	1	FALSE
436	ENSDARG00000003429	FALSE	-0.0766247464587513	7.34397157492027	0.649752828682606	1	hnrnpdl	-0.563662282378496	7.34397157492027	0.000863877935872848	0.00540775947537729	FALSE	-0.793411363476432	7.34397157492027	2.92395638297795e-06	3.31198403254765e-05	TRUE	-0.471400288455923	7.34397157492027	0.00525694509534734	0.0283932659858322	FALSE	FALSE	0.33197587284221	7.08268097404429	0.0188950785002477	0.32203171043425	FALSE
437	ENSDARG00000003444	FALSE	-0.382847384253778	3.13837494841619	0.034613110532777	0.402496932201875	dhrs7	-0.481128316604435	3.13837494841619	0.0104844243977952	0.0446157395205835	FALSE	-0.258043787077766	3.13837494841619	0.173938479473649	0.375446658202778	FALSE	-0.310127788900051	3.13837494841619	0.103901935992726	0.290632286124502	FALSE	FALSE	0.353120106509099	3.58101551930277	0.0461307866646927	0.500224468934914	FALSE
438	ENSDARG00000003446	FALSE	-0.312355890261064	3.15860773477316	0.0865345214870465	0.622977995719601	ippk	-0.732493645002819	3.15860773477316	0.000121315119293285	0.000971716177196459	FALSE	-0.362559218021423	3.15860773477316	0.0513400662949699	0.14619612088939	FALSE	-0.6477088290602	3.15860773477316	0.000549803784220135	0.00435239022951285	FALSE	FALSE	0.177483301852587	3.50727751924342	0.335355753000241	1	FALSE
439	ENSDARG00000003449	FALSE	-0.636322264791764	-0.842426170182006	0.0754525121468411	0.579389774501835	pde10a	-0.494283345446537	-0.842426170182006	0.279582235202301	0.571249955314077	FALSE	0.400500348947796	-0.842426170182006	0.35707435414167	0.644040931596624	FALSE	-0.372136890807158	-0.842426170182006	0.400808387227209	0.747778091545223	FALSE	FALSE	0.539257923634079	-0.421963005577835	0.393827300057682	1	FALSE
440	ENSDARG00000003462	FALSE	0.282670588906139	0.200531426503909	0.492012923041989	1	fech	0.125763373865153	0.200531426503909	0.705994689531878	1	FALSE	0.252989598632338	0.200531426503909	0.381416893269125	0.676452289005527	FALSE	0.719427217112269	0.200531426503909	0.00639316567445752	0.0332968846465981	FALSE	FALSE	-0.585603148076468	0.0464114069316285	0.21681686793465	0.942674786535723	FALSE
441	ENSDARG00000003469	FALSE	-0.0900120694109068	9.26889907512959	0.591653813733945	1	neurod4	-0.770182267633096	9.26889907512959	5.0505145066063e-06	5.95513893237262e-05	FALSE	-3.41388071216224	9.26889907512959	2.12621972294757e-76	9.09798228819145e-74	TRUE	-0.544627769786493	9.26889907512959	0.00121389420315595	0.00850405848484088	FALSE	FALSE	0.310945760715248	9.02449798979198	0.0248165436729604	0.371905069237176	FALSE
442	ENSDARG00000003475	FALSE	0.0276545066076456	-1.16806251772236	1	1	sult1st5	0.822407272050195	-1.16806251772236	0.0497334548703091	0.157435213898808	FALSE	-0.0620350106443068	-1.16806251772236	1	1	FALSE	-0.603449312304311	-1.16806251772236	0.195135506372294	0.456073499153873	FALSE	FALSE	0.520543703124412	-0.672609046008856	0.437175596687028	1	FALSE
443	ENSDARG00000003486	FALSE	-0.076979422354086	8.23900091263312	0.647131489488939	1	ppp1caa	-0.219757472033752	8.23900091263312	0.191435770911139	0.437705346052262	FALSE	-0.224904517114681	8.23900091263312	0.181469636603782	0.388479532773023	FALSE	0.124340547403766	8.23900091263312	0.459827378293175	0.821941754636072	FALSE	FALSE	0.214835955385125	8.536729350767	0.121978465870137	0.759023127204887	FALSE
444	ENSDARG00000003487	FALSE	-0.196009696733187	7.05447438125301	0.245283470644534	0.956631056929099	nup93	-0.460328189930416	7.05447438125301	0.00655286476622334	0.0303344003128232	FALSE	-0.405963060235639	7.05447438125301	0.0164242135077112	0.0581255221755109	FALSE	-0.437746176868104	7.05447438125301	0.0096978678534179	0.046481158819919	FALSE	FALSE	-0.0325178307859885	6.96035575038355	0.820644181856245	1	FALSE
445	ENSDARG00000003495	FALSE	0.041926767060596	5.97683853971485	0.805958796956444	1	madd	0.0915217007473954	5.97683853971485	0.59040143253248	0.945759055512351	FALSE	-0.04587453144369	5.97683853971485	0.790248549086922	1	FALSE	0.645262136908401	5.97683853971485	0.000163823923926279	0.00155417710292074	FALSE	FALSE	0.0316871220963242	5.3627061613142	0.839593534246955	1	FALSE
446	ENSDARG00000003512	FALSE	0.403270575942465	4.32081601431729	0.0250659434350166	0.341064636195288	anks1b	0.628102106167978	4.32081601431729	0.000298986415984451	0.00213458578437197	FALSE	0.529706433638034	4.32081601431729	0.00299283327692193	0.0139237393655939	FALSE	1.03591989322768	4.32081601431729	5.40536700236313e-09	1.55559765413141e-07	TRUE	FALSE	-0.324208485526521	4.06804465483609	0.0526855758892602	0.535584535141838	FALSE
447	ENSDARG00000003517	FALSE	-0.147498074505285	4.30435062006324	0.4030055082908	1	impa1	0.0727123885660721	4.30435062006324	0.679110666755894	1	FALSE	-0.482805795816555	4.30435062006324	0.00641498822424252	0.0265703746691865	FALSE	0.0380125376762363	4.30435062006324	0.832050577996469	1	FALSE	FALSE	0.0638339071320129	3.62069539902754	0.728144852021379	1	FALSE
448	ENSDARG00000003519	FALSE	-0.174624182127673	4.59387873471983	0.316203734667341	1	aprt	-0.0246057995674511	4.59387873471983	0.889981856063586	1	FALSE	0.819323147655936	4.59387873471983	2.73200954438012e-06	3.1151805884727e-05	TRUE	-0.232349092459196	4.59387873471983	0.189884187494755	0.446167292799062	FALSE	FALSE	-0.487386741542524	4.50700219944917	0.00227351448342413	0.0964391131006453	FALSE
449	ENSDARG00000003520	FALSE	0.0898401711867083	2.67111263051109	0.66423010036755	1	tbc1d14	0.383393224495542	2.67111263051109	0.0418339365173586	0.136988841332929	FALSE	0.63001034264307	2.67111263051109	0.00114496628150716	0.00614731772735892	FALSE	0.240985745733025	2.67111263051109	0.223496344063732	0.502843580251319	FALSE	FALSE	-0.0541400705571972	1.69304083017779	0.849575385135349	1	FALSE
450	ENSDARG00000003523	FALSE	-0.658839883685262	-2.6869323357112	0.730178306868842	1	itln3	1.17403566818599	-2.6869323357112	0.180430369833094	0.420284766633638	FALSE	2.51434095733951	-2.6869323357112	0.00885313158060525	0.0346496376220102	FALSE	-0.773406140152054	-2.6869323357112	1	1	FALSE	FALSE	-1.80851671180788	-2.18226406462137	0.999999999999991	1	FALSE
451	ENSDARG00000003526	FALSE	-0.138705797271957	7.63006591165621	0.41008268075983	1	psma5	-0.1743855288894	7.63006591165621	0.300995126481705	0.602842982890008	FALSE	-0.314007143025791	7.63006591165621	0.0626406761101069	0.172251025514495	FALSE	-0.128822311598397	7.63006591165621	0.444641876444053	0.804526446445257	FALSE	FALSE	-0.318482549829543	7.12748104639388	0.0242563427184626	0.367746510584804	FALSE
452	ENSDARG00000003527	FALSE	-0.0438694778612684	6.1521907635975	0.796783505093785	1	mak16	-0.274046228180231	6.1521907635975	0.107948616916965	0.2863526585581	FALSE	0.272037668866165	6.1521907635975	0.109447910244282	0.266450519624497	FALSE	-0.367669239677173	6.1521907635975	0.0311312624915326	0.117473735927668	FALSE	FALSE	-0.294172790132468	5.89515731055672	0.0445813607900863	0.493796271421528	FALSE
453	ENSDARG00000003531	FALSE	-0.0316193529126007	7.37166411102567	0.851658131652374	1	tcea1	-0.24485202194836	7.37166411102567	0.146689978487698	0.358430994095721	FALSE	-0.546216134396453	7.37166411102567	0.00124567691580347	0.00658796768611624	FALSE	-0.168136217842575	7.37166411102567	0.318961146971763	0.635265586692903	FALSE	FALSE	0.0822260207608746	7.20631943244287	0.56084183176262	1	FALSE
454	ENSDARG00000003533	FALSE	0.0174722138353295	-2.82941485607415	1	1	col8a1b	-0.233244256948948	-2.82941485607415	1	1	FALSE	5.12548240610387e-15	-2.82941485607415	1	1	FALSE	4.48980443110799	-2.82941485607415	0.00856502385363521	0.0421894237685878	FALSE	FALSE	-0.204144446401131	-1.6348554714027	0.999999999999998	1	FALSE
455	ENSDARG00000003544	FALSE	-0.432121628640656	2.14290939802581	0.0196073288684066	0.299920195108459	adarb1b	-1.76263658434626	2.14290939802581	1.18436543570083e-13	5.85342917461869e-12	TRUE	-1.26338339986857	2.14290939802581	2.22344873674243e-07	3.29865661126203e-06	TRUE	-0.383910565397905	2.14290939802581	0.0859418009892098	0.250859650674904	FALSE	FALSE	0.601877040836022	2.00541595128732	0.0121869878610323	0.255789215315341	FALSE
456	ENSDARG00000003553	FALSE	0.0188902450914063	-2.36856528207284	1	1	gnrhr2	-0.942114419642943	-2.36856528207284	0.115552734146652	0.30134522168798	FALSE	0.471410159854634	-2.36856528207284	0.657838730316221	0.988034154345257	FALSE	0.0182163519531552	-2.36856528207284	1	1	FALSE	FALSE	1.82531893097094	-1.79441667869349	0.377815360454572	1	FALSE
457	ENSDARG00000003564	FALSE	-0.0572828080595689	5.228332033834	0.739232845379838	1	dohh	-0.233345640396291	5.228332033834	0.176614240564612	0.413171361999942	FALSE	0.255693472693072	5.228332033834	0.138488445931913	0.313275199061339	FALSE	0.0128122840506589	5.228332033834	0.942946414446243	1	FALSE	FALSE	0.196676126990165	5.12966440945357	0.197207024160239	0.914297538007531	FALSE
458	ENSDARG00000003570	FALSE	0.0367213654683213	8.0301676187165	0.828219353443324	1	hsp90b1	-0.402527869504644	8.0301676187165	0.0170056284729349	0.0659695858212864	FALSE	0.671807227799426	8.0301676187165	6.97073884188733e-05	0.000552898602776039	FALSE	0.706961736345167	8.0301676187165	2.86888990527366e-05	0.00034490314129205	FALSE	FALSE	0.0780212547403906	7.5022978087947	0.579291713126996	1	FALSE
459	ENSDARG00000003573	FALSE	0.0848957145725653	5.10371144442256	0.625098993624598	1	dctn5	-0.0201190562679535	5.10371144442256	0.90904949379013	1	FALSE	-0.354865181696023	5.10371144442256	0.0404923213353638	0.1201469242542	FALSE	0.146949638340601	5.10371144442256	0.394250924248279	0.740672446941307	FALSE	FALSE	-0.00532803018887594	4.98844076931057	0.979010761864715	1	FALSE
460	ENSDARG00000003576	FALSE	0.483059460965141	1.99319364365733	0.0350268884934025	0.404500857175231	klhl32	0.586450543846694	1.99319364365733	0.00352537368449346	0.0179807327822659	FALSE	0.81453947486995	1.99319364365733	8.61376267056817e-05	0.000664735553030083	FALSE	0.7143090251664	1.99319364365733	0.000583565031074144	0.00458173220920598	FALSE	FALSE	-0.243231341460805	1.88900605382362	0.355822914236741	1	FALSE
461	ENSDARG00000003584	FALSE	-0.000449787006056271	5.62141651365617	1	1	pla2g7	-0.590576321708198	5.62141651365617	0.000546669925091579	0.00363775444321222	FALSE	-1.37506798778803	5.62141651365617	5.73125352069474e-15	2.62877806054997e-13	TRUE	0.562451716152448	5.62141651365617	0.00101278016625915	0.00731739857959291	FALSE	FALSE	-0.132557488297133	4.77928273226599	0.397179971426562	1	FALSE
462	ENSDARG00000003592	FALSE	-0.0233738539356385	4.16850100865399	0.892974492120974	1	surf1	-0.192069249444502	4.16850100865399	0.275677942976455	0.567192629735184	FALSE	-0.111568543731757	4.16850100865399	0.531602127898669	0.848517777523545	FALSE	-0.042151056625877	4.16850100865399	0.815908631830419	1	FALSE	FALSE	-0.218589790328903	3.78955840917399	0.214314369179759	0.942674786535723	FALSE
463	ENSDARG00000003599	FALSE	-0.0527777690975751	11.6043123139452	0.752908330682216	1	rpl3	0.20917081175141	11.6043123139452	0.212294230092404	0.475334610298035	FALSE	0.608285680242678	11.6043123139452	0.000299375753873762	0.00195065107513018	FALSE	-0.227243135033864	11.6043123139452	0.175442661210824	0.421840690763475	FALSE	FALSE	-0.087355063577526	11.5771717742021	0.525548583683744	1	FALSE
464	ENSDARG00000003607	FALSE	-0.0563550475602702	6.44494216210466	0.740541870643973	1	nr2f6a	-0.0847598553057763	6.44494216210466	0.617557210719352	0.976820374677126	FALSE	0.373656698383603	6.44494216210466	0.027805535029117	0.088894612578341	FALSE	0.104859133651316	6.44494216210466	0.537774835550439	0.890132725204881	FALSE	FALSE	0.0301148062985499	6.48557275595615	0.835949015073593	1	FALSE
465	ENSDARG00000003615	FALSE	-1.59176336700758	-2.31398593057551	0.0554685491739267	0.510423661328833	slc26a3.2	-1.05351300288914	-2.31398593057551	0.105678705565214	0.28174057263328	FALSE	-0.860722006870131	-2.31398593057551	0.186852984381431	0.396765200919631	FALSE	-2.85216380748401	-2.31398593057551	0.00102166674893555	0.00736197710511505	FALSE	FALSE	-1.81023644977078	-1.7134139752135	0.221920828675597	0.942674786535723	FALSE
466	ENSDARG00000003616	FALSE	-0.264806066991391	4.29168831427693	0.129392195953767	0.726431928364468	arih1	-0.580684685671582	4.29168831427693	0.0010620487328587	0.00644964048413913	FALSE	-0.271405909971209	4.29168831427693	0.126046663677723	0.29435207896234	FALSE	-0.171024522723378	4.29168831427693	0.334558629287852	0.659215480804358	FALSE	FALSE	0.0467077497536681	4.09096970976307	0.791659571717383	1	FALSE
467	ENSDARG00000003631	FALSE	-0.453529457894373	3.91570777577482	0.00988390107612852	0.207415656209852	clockb	-0.78385511243467	3.91570777577482	1.64060880986448e-05	0.000169480935504425	FALSE	-0.482735578576911	3.91570777577482	0.00725416785497786	0.0295398871329677	FALSE	-0.744293934324249	3.91570777577482	4.07332333068927e-05	0.000470733740987971	FALSE	FALSE	0.176948371941213	4.12567111563317	0.292183008047776	1	FALSE
468	ENSDARG00000003632	FALSE	1.68113730378491	-3.21305793399119	0.379173605513197	1	zgc:172270	0.345324174301125	-3.21305793399119	1	1	FALSE	5.12548240610387e-15	-3.21305793399119	1	1	FALSE	1.88141348002508	-3.21305793399119	1	1	FALSE	FALSE	1.04797046912191	-1.71201621951521	0.689604424012528	1	FALSE
469	ENSDARG00000003635	FALSE	0.000197111954569228	1.81654362409384	1	1	mogat3b	0.38327415487778	1.81654362409384	0.0818009469996653	0.230377309814594	FALSE	0.429381092582317	1.81654362409384	0.0422760294361299	0.124384011332936	FALSE	0.968443987167594	1.81654362409384	2.34050265436327e-06	3.77545368650266e-05	TRUE	FALSE	0.169706741715361	1.64939813331325	0.560704167576074	1	FALSE
470	ENSDARG00000003641	FALSE	0.0137592813080932	6.74518840644741	0.935987082569661	1	tfg	0.123474695148036	6.74518840644741	0.465402423139343	0.821164711653813	FALSE	-0.0760479390682576	6.74518840644741	0.654374864775413	0.98496971083066	FALSE	0.447755732489598	6.74518840644741	0.00825824088302082	0.04134842086464	FALSE	FALSE	-0.0857027831625388	6.79362617740534	0.548218922045553	1	FALSE
471	ENSDARG00000003642	FALSE	-0.0718711870221699	4.62256023653638	0.682396798139731	1	zfyve19	-0.0499951586455314	4.62256023653638	0.778792523951653	1	FALSE	-0.317077985815912	4.62256023653638	0.0689968587120327	0.183710546027564	FALSE	-0.226073021925652	4.62256023653638	0.194036302648686	0.454255313666061	FALSE	FALSE	0.0176015539763055	3.88469058100802	0.936534930310475	1	FALSE
472	ENSDARG00000003655	FALSE	0.285867542577967	5.68573487757977	0.0972810958944132	0.663151419924277	tmem59l	0.169660442972953	5.68573487757977	0.317354232759528	0.62733935015135	FALSE	-0.185598204928795	5.68573487757977	0.281103901546026	0.536063969874906	FALSE	0.29545811499534	5.68573487757977	0.084669340892788	0.2483219653248	FALSE	FALSE	-0.32001926328276	5.29413061858106	0.0338301122262948	0.430926458910735	FALSE
473	ENSDARG00000003675	FALSE	-0.124995461890285	3.48254589041992	0.497239892226432	1	cryl1	-0.241366675156665	3.48254589041992	0.185065066714724	0.428838247795555	FALSE	-0.0837181883514806	3.48254589041992	0.645396400645237	0.974432004688385	FALSE	0.347875100044539	3.48254589041992	0.0534753761187565	0.177414734888998	FALSE	FALSE	0.145671650561981	2.81285092429712	0.493129104003421	1	FALSE
474	ENSDARG00000003680	FALSE	0.13515235322578	5.02203002145496	0.436272776545132	1	runx1t1	0.0743984761300943	5.02203002145496	0.665906163044908	1	FALSE	-0.122870931461527	5.02203002145496	0.480427061965724	0.804546477940436	FALSE	0.0687149795998364	5.02203002145496	0.694939144761487	1	FALSE	FALSE	0.0462696770402137	5.43132995483418	0.763203685721861	1	FALSE
475	ENSDARG00000003681	FALSE	-0.0496105768197559	8.29545463867718	0.767979641400104	1	eif5	-0.396983289878868	8.29545463867718	0.0183879873712099	0.0704331389059771	FALSE	-0.197571356377826	8.29545463867718	0.240400776683955	0.484036651919243	FALSE	0.338900469812478	8.29545463867718	0.0440184415986616	0.152010164679673	FALSE	FALSE	0.0443901939643565	8.0550408733306	0.751020013588422	1	FALSE
476	ENSDARG00000003684	FALSE	0.0421145110320454	1.03342890187154	1	1	obsl1a	0.390693571782821	1.03342890187154	0.309722191453742	0.616260748046726	FALSE	3.05857275469044	1.03342890187154	4.24004738538948e-42	8.51150252918926e-40	TRUE	-1.60215060182136	1.03342890187154	1.66861043166008e-06	2.7913174504931e-05	TRUE	FALSE	-0.214014255299567	-1.18237313249386	1	1	FALSE
477	ENSDARG00000003693	FALSE	-0.180553729009092	7.17980046895705	0.284914902684266	1	hars	-0.184948449749479	7.17980046895705	0.273454496299329	0.563393623243766	FALSE	-0.084693556208916	7.17980046895705	0.616039360532006	0.945281181570537	FALSE	0.158051469440283	7.17980046895705	0.348917434683288	0.679001554419276	FALSE	FALSE	0.0510914865628597	7.33301794946733	0.717726372373928	1	FALSE
478	ENSDARG00000003695	FALSE	0.0667423471699512	8.00707640782428	0.692388144081531	1	vdac3	0.305340128564383	8.00707640782428	0.0696607065205993	0.204179015416844	FALSE	0.208673156447509	8.00707640782428	0.214940972109927	0.443942865227997	FALSE	0.12982396303985	8.00707640782428	0.440407939474602	0.799356264537258	FALSE	FALSE	-0.0330532743165626	8.04692315095594	0.813461178290919	1	FALSE
479	ENSDARG00000003697	FALSE	1.88234566645991	-2.88494220485724	1	1	slc5a8l	1.3733257587181	-2.88494220485724	0.0612055559544535	0.185862795745525	FALSE	2.62873400998641	-2.88494220485724	0.0419265048519877	0.123489714499288	FALSE	0.0152793772054674	-2.88494220485724	1	1	FALSE	FALSE	-1.14286743657049	-1.88288062532578	0.626689216272743	1	FALSE
480	ENSDARG00000003699	FALSE	-0.130209957220877	5.03095894626689	0.450894716843488	1	atp7a	-0.40794333302712	5.03095894626689	0.0185867591037228	0.0710726688735242	FALSE	-0.132217391531889	5.03095894626689	0.449951986751745	0.767945765149928	FALSE	0.777215902409748	5.03095894626689	7.43011432325776e-06	0.000105238378829417	FALSE	FALSE	-0.108136693314703	4.54460406281071	0.502510564518078	1	FALSE
481	ENSDARG00000003701	FALSE	0.349112070913476	-1.03480353837035	0.448171247310591	1	cldng	0.536819969162561	-1.03480353837035	0.203314075977491	0.459310437706704	FALSE	-0.130445240417984	-1.03480353837035	0.80474319430619	1	FALSE	0.929788860003244	-1.03480353837035	0.0151983227156146	0.067080544884879	FALSE	FALSE	-0.383027646103567	-0.673571940204597	0.69814303797947	1	FALSE
482	ENSDARG00000003705	FALSE	-0.0970739304910055	5.84980315847874	0.570712469964718	1	prnprs3	0.0933292523421025	5.84980315847874	0.583844626753019	0.939690238169417	FALSE	-0.537267548456249	5.84980315847874	0.00177658326834478	0.00890070680735977	FALSE	0.8436398473361	5.84980315847874	8.20539349178313e-07	1.48905913143297e-05	TRUE	FALSE	0.202873179338793	5.77769024168365	0.167818299196944	0.854933410069456	FALSE
483	ENSDARG00000003706	FALSE	-0.246246531066132	-0.163976497603401	0.453275964560181	1	ryr2b	0.220651614705606	-0.163976497603401	0.50636158861462	0.850673665206309	FALSE	1.05029610374937	-0.163976497603401	0.000148186301783235	0.00107041726654616	FALSE	-1.19910512910863	-0.163976497603401	0.00113135662069464	0.00803312604912439	FALSE	FALSE	-0.190931897465836	0.138836549489763	0.795563587757482	1	FALSE
484	ENSDARG00000003732	FALSE	-0.186044275371082	4.79312797217034	0.290865008145436	1	mitfa	-0.492312894906219	4.79312797217034	0.00532166485115321	0.0254613124848466	FALSE	-0.270962529867363	4.79312797217034	0.122894551357796	0.291951991391302	FALSE	1.69375370404286	4.79312797217034	5.22179523722936e-22	5.81550620255818e-20	TRUE	FALSE	-0.0618247387679084	3.93203607601911	0.727667941453426	1	FALSE
485	ENSDARG00000003749	FALSE	0.0253342339847816	6.54912150446513	0.881899368422143	1	polb	-0.259212946308189	6.54912150446513	0.126093013375137	0.321974695337741	FALSE	-0.792543064354268	6.54912150446513	3.49969188004313e-06	3.89227017575248e-05	TRUE	-0.34482795145792	6.54912150446513	0.0422451623107538	0.147460615668541	FALSE	FALSE	-0.138642964851859	5.87305626216512	0.344976717031191	1	FALSE
486	ENSDARG00000003750	FALSE	-0.423103449849427	4.93691142103117	0.014550430278698	0.254305417638451	pfas	-0.208190484402198	4.93691142103117	0.230510960081433	0.502158120434633	FALSE	0.94969713835833	4.93691142103117	4.19171440926623e-08	7.30126152058585e-07	TRUE	-0.664858795599879	4.93691142103117	0.00015472384033389	0.00148512965987547	FALSE	FALSE	-0.209349863551464	4.79761617397212	0.179302704113651	0.876435282996534	FALSE
487	ENSDARG00000003751	FALSE	0.0846495583924162	5.3522906000341	0.621267035010672	1	lats1	-0.029427639387108	5.3522906000341	0.864854411973854	1	FALSE	-0.588650531413902	5.3522906000341	0.000685468824073809	0.00394120335199439	FALSE	-0.0248550090015494	5.3522906000341	0.887369273864792	1	FALSE	FALSE	-0.0666523982024496	5.14641409171113	0.666511765591713	1	FALSE
488	ENSDARG00000003754	FALSE	0.0945986311527065	6.13051216204247	0.578369488535083	1	tspan2a	-0.044202520973427	6.13051216204247	0.79545086851161	1	FALSE	-0.694544419484554	6.13051216204247	4.94936887193532e-05	0.000408304098719779	FALSE	-0.267693587711291	6.13051216204247	0.115884519165129	0.315466646848317	FALSE	FALSE	-0.171845013665541	5.62155495914437	0.246598830448021	0.969432163514736	FALSE
489	ENSDARG00000003757	TRUE	0.76869655526615	3.56676203565818	4.55438511804491e-05	0.0074426434190362	cnpy1	0.444540932275547	3.56676203565818	0.0128402469927631	0.0528563078740072	FALSE	0.688809259075235	3.56676203565818	0.000166532018154566	0.001180131015556	FALSE	0.807969403954603	3.56676203565818	9.51384588504955e-06	0.000131320147785149	FALSE	TRUE	0.0585568288224723	3.24097848178974	0.774576440540263	1	FALSE
490	ENSDARG00000003769	FALSE	0.0567391687959709	4.52806424637926	0.74596863667105	1	tada2b	-0.00364822082305569	4.52806424637926	0.98641733065407	1	FALSE	-0.0994750530566847	4.52806424637926	0.572851150012848	0.8971403514769	FALSE	-0.232498644374313	4.52806424637926	0.186251154353091	0.440294919016831	FALSE	FALSE	-0.100920412831291	4.25770209475274	0.543986109541122	1	FALSE
491	ENSDARG00000003776	FALSE	-0.10226028119887	5.1029375318388	0.55696245474555	1	pip4k2aa	-0.0242473344758693	5.1029375318388	0.89012950526817	1	FALSE	-0.265798624740035	5.1029375318388	0.123726892746256	0.293607600124653	FALSE	-0.0809352623428671	5.1029375318388	0.63976506573243	0.998184519388697	FALSE	FALSE	0.0340867105720958	4.98994372610003	0.831269467539568	1	FALSE
492	ENSDARG00000003779	FALSE	-0.155602856602077	7.16432313330986	0.355902465258519	1	ctnnd2b	-0.0781505270003079	7.16432313330986	0.643632618621386	0.996357000034894	FALSE	-0.376557435511528	7.16432313330986	0.0262118736731218	0.0845309531782945	FALSE	0.0286898745882395	7.16432313330986	0.86589122061147	1	FALSE	FALSE	0.172746763385779	7.40752018185675	0.219318150304384	0.942674786535723	FALSE
493	ENSDARG00000003789	FALSE	-0.0130084773864948	6.10974089320944	0.93997975439045	1	dennd5b	-0.29179059174411	6.10974089320944	0.0859781678208919	0.239630615147018	FALSE	-0.129261609408567	6.10974089320944	0.44894527663604	0.766549427502049	FALSE	0.301979835737323	6.10974089320944	0.0761850467027477	0.228745057591483	FALSE	FALSE	-0.0257563831192483	5.56845863830533	0.867549820335346	1	FALSE
494	ENSDARG00000003795	FALSE	-0.0273882802652463	9.29761573368351	0.870562478542076	1	idh2	-0.0988804601301091	9.29761573368351	0.555876209289251	0.907000653741466	FALSE	0.101422229874537	9.29761573368351	0.545641064636916	0.865410613790959	FALSE	-0.0849556604169562	9.29761573368351	0.61276590450389	0.97609605218134	FALSE	FALSE	0.147470258793382	9.58398414423815	0.285795665614404	1	FALSE
495	ENSDARG00000003797	FALSE	0.367308263785235	-0.54662531161657	0.808712705116784	1	asb2a.1	2.3111339361436	-0.54662531161657	1.69702293365422e-18	1.39714394436545e-16	TRUE	0.0231079427929152	-0.54662531161657	1	1	FALSE	-1.45624012735063	-0.54662531161657	0.15406493177647	0.382194796046289	FALSE	FALSE	0.137579291298231	-2.07518118624219	1	1	FALSE
496	ENSDARG00000003803	FALSE	-0.418070433945447	3.16968055250699	0.0198744113305695	0.303007902705166	LHX3	-1.83218148319804	3.16968055250699	2.1613361837875e-19	1.93627142415343e-17	TRUE	-7.38349932588805	3.16968055250699	9.3048728519846e-106	6.5781405466639e-103	TRUE	-1.10777124837443	3.16968055250699	2.54217562178119e-09	7.85104949860629e-08	TRUE	FALSE	0.733440405060954	3.18834554638399	9.87819760876755e-05	0.0117240505925956	TRUE
497	ENSDARG00000003808	FALSE	0.20708201449092	5.12770555303681	0.236205494145377	0.956631056929099	aqp3a	0.670707507063473	5.12770555303681	9.80525206684337e-05	0.000809101236269339	FALSE	0.669322790151248	5.12770555303681	9.94889497881887e-05	0.000752764226875732	FALSE	-0.559280884887877	5.12770555303681	0.00128538878251513	0.00890413203710659	FALSE	FALSE	0.605334443023119	4.51559425894225	0.000157664613585609	0.0164335039545	TRUE
498	ENSDARG00000003811	FALSE	0.0400200876662188	5.59302409810887	0.81774150262524	1	plxnb2a	0.484694687841409	5.59302409810887	0.00473624592619599	0.0230641984905501	FALSE	0.653010211638124	5.59302409810887	0.00014615370174306	0.00105737895009662	FALSE	1.4588119120462	5.59302409810887	4.24051357019585e-17	3.3229277422354e-15	TRUE	FALSE	0.0663020348349844	5.14636911412675	0.668103269877027	1	FALSE
499	ENSDARG00000003818	FALSE	0.0748548592751481	6.08848533857747	0.659787262319927	1	prkag1	-0.0453146973482204	6.08848533857747	0.790847962721468	1	FALSE	-0.252217956148336	6.08848533857747	0.139575385694139	0.315142091423551	FALSE	-0.0289002254073308	6.08848533857747	0.866575007666287	1	FALSE	FALSE	-0.184592842685945	5.61047911003543	0.213895560837466	0.942674786535723	FALSE
500	ENSDARG00000003820	FALSE	-0.0400804839066087	4.85297534198322	0.82005154811596	1	nr1d2a	-0.35588512777801	4.85297534198322	0.0401710473851571	0.132612167390652	FALSE	-0.533356249887594	4.85297534198322	0.00222516611664735	0.0108229736932952	FALSE	-0.100702599331241	4.85297534198322	0.562897004868006	0.919407865309269	FALSE	FALSE	0.0286198677519678	4.56722071860992	0.863632173122072	1	FALSE
501	ENSDARG00000003822	FALSE	0.133941958036058	2.03138411536346	0.531819193060094	1	ankrd16	0.071900820562896	2.03138411536346	0.747524467656898	1	FALSE	0.475022654625705	2.03138411536346	0.0189736055643329	0.0648063914454476	FALSE	-0.142340373662523	2.03138411536346	0.500733897930554	0.849362925472265	FALSE	FALSE	0.00209379493595153	1.49197593926637	1	1	FALSE
502	ENSDARG00000003827	FALSE	-0.0840421207009729	4.18803749927108	0.637820026106203	1	snapc1b	-0.209212641364045	4.18803749927108	0.236753183811761	0.512086035088691	FALSE	0.0249857300623399	4.18803749927108	0.893250524439558	1	FALSE	0.025945073711907	4.18803749927108	0.887922742240353	1	FALSE	FALSE	0.0961966806030339	3.82646813797818	0.59244760441117	1	FALSE
503	ENSDARG00000003829	FALSE	0.0401979616604294	5.68113027647132	0.816614946014901	1	galnt2	-0.105155891604051	5.68113027647132	0.53863861120974	0.886957700974264	FALSE	0.0463544772750806	5.68113027647132	0.788346219571869	1	FALSE	0.341329502608591	5.68113027647132	0.046106862987577	0.157644718149701	FALSE	FALSE	0.098289325886675	5.43159680484901	0.513880455751806	1	FALSE
504	ENSDARG00000003835	FALSE	0.107086912850255	5.80812591795931	0.531674737886508	1	stom	0.758039379647749	5.80812591795931	9.2191832033267e-06	0.000101664237969544	FALSE	0.815177212023145	5.80812591795931	2.0057053657304e-06	2.36410070654413e-05	TRUE	0.326453966242774	5.80812591795931	0.0566541974514339	0.185629960369055	FALSE	FALSE	-0.257512664986404	4.95362731857814	0.0956668714746307	0.696459964261247	FALSE
505	ENSDARG00000003841	FALSE	-0.0417813532181178	3.03418553109017	0.833055295470416	1	usb1	-0.171884454390365	3.03418553109017	0.367809112318617	0.700096712473012	FALSE	-0.0107714097973173	3.03418553109017	0.954617466612002	1	FALSE	-1.01194137401216	3.03418553109017	9.48334860856677e-08	2.12103505330531e-06	TRUE	FALSE	0.137789297722167	2.55360975699516	0.535906609107324	1	FALSE
506	ENSDARG00000003845	FALSE	-0.102355148592356	4.46970570782702	0.561665058238892	1	chm	0.0966171597357193	4.46970570782702	0.582836435119052	0.938401865039686	FALSE	-0.252510921532609	4.46970570782702	0.152549515032544	0.338559355002958	FALSE	0.0569595179146677	4.46970570782702	0.747745095035114	1	FALSE	FALSE	-0.279369104730293	3.7052760617938	0.111113605925869	0.74336984587026	FALSE
507	ENSDARG00000003846	FALSE	0.0187689560440987	4.76445960832932	0.916351610539801	1	mrpl21	-0.0506418191034064	4.76445960832932	0.773562819470071	1	FALSE	-0.315866541691179	4.76445960832932	0.0703907930208102	0.186197217263441	FALSE	-0.140643146646542	4.76445960832932	0.420058466486934	0.773034991237342	FALSE	FALSE	-0.25125234548365	4.70351514819999	0.1105916266432	0.741946658711137	FALSE
508	ENSDARG00000003854	FALSE	-0.113034435153525	4.82922842412232	0.515635772021751	1	acsl1b	0.104855663159642	4.82922842412232	0.548481304988012	0.89910392839227	FALSE	0.094402678411907	4.82922842412232	0.588635062563563	0.914856397467131	FALSE	-0.0970258740416857	4.82922842412232	0.579452250276233	0.9392307819859	FALSE	FALSE	0.0715632412612579	4.81274384100539	0.649867400443244	1	FALSE
509	ENSDARG00000003860	FALSE	-0.0170279142521132	8.2332615402248	0.919492724459333	1	cbx3a	-0.203616281291618	8.2332615402248	0.225968563838339	0.49518178544628	FALSE	-0.41930602804406	8.2332615402248	0.012838315560944	0.0473895598231442	FALSE	-0.499629077896465	8.2332615402248	0.00305129827076372	0.0182404815744919	FALSE	FALSE	0.0437703381391957	8.19731293851395	0.75393450312914	1	FALSE
510	ENSDARG00000003865	FALSE	-0.138891540686103	-0.193541648055572	0.671316927151586	1	pard6b	-0.46937010771085	-0.193541648055572	0.269606354761243	0.55766433385292	FALSE	0.090202511700252	-0.193541648055572	0.87705080838055	1	FALSE	0.425555183370968	-0.193541648055572	0.17678011586023	0.424400886907778	FALSE	FALSE	0.0375292861037312	0.226190082700049	1	1	FALSE
511	ENSDARG00000003866	FALSE	-0.00632968243269219	7.44591244131227	0.970429796295587	1	tm9sf2	-0.138287627271569	7.44591244131227	0.411981020372067	0.754710611902863	FALSE	-0.306651028917605	7.44591244131227	0.0694313630782676	0.184555947968365	FALSE	0.15373261568369	7.44591244131227	0.362021587374078	0.697490492410985	FALSE	FALSE	-0.0714515397704223	7.23814940144189	0.613400690998924	1	FALSE
512	ENSDARG00000003867	FALSE	-0.556606882141171	0.610922778013274	0.028325206914762	0.363080697228247	cdk20	0.186952168639813	0.610922778013274	0.484433778836948	0.843839995537525	FALSE	-0.990258008128458	0.610922778013274	0.000713696873145267	0.00407826784654439	FALSE	0.159206382919316	0.610922778013274	0.558894845828933	0.914064593962829	FALSE	FALSE	0.188105957783236	0.288352798186052	0.716743527976387	1	FALSE
513	ENSDARG00000003869	FALSE	-0.402575488251776	3.56620479706763	0.0271646121053587	0.356053823332442	decr1	-0.20106093238335	3.56620479706763	0.265545534943043	0.551333767244318	FALSE	0.395745230105478	3.56620479706763	0.0268751731383975	0.0863765060017471	FALSE	-0.664234983079317	3.56620479706763	0.000302956935067575	0.0026335630923276	FALSE	FALSE	-0.045554042047103	3.45653484073755	0.818964992717182	1	FALSE
514	ENSDARG00000003872	FALSE	0.159168696054265	4.23329628985389	0.37237756338282	1	ccdc102a	0.447899195430882	4.23329628985389	0.0106499623517167	0.0452491214630034	FALSE	0.596561565544895	4.23329628985389	0.000725208320379921	0.00412934802241868	FALSE	0.213877018177207	4.23329628985389	0.229152876103086	0.512062910112853	FALSE	FALSE	0.161498717592792	4.08708312350516	0.340146121520057	1	FALSE
515	ENSDARG00000003877	FALSE	0.242551930675688	3.42682868025013	0.202845207493803	0.907113056614203	pbrm1	0.508818946752374	3.42682868025013	0.00470167481891745	0.0229095692405147	FALSE	0.871661694630789	3.42682868025013	2.0536552883055e-06	2.41013605108968e-05	TRUE	0.351361026517395	3.42682868025013	0.05828518836042	0.189893958809727	FALSE	FALSE	-0.122594323577863	2.9542261289032	0.545874730113203	1	FALSE
516	ENSDARG00000003899	FALSE	0.0771535291332551	1.80477141698464	0.754132784863253	1	zdhhc23b	-0.182340996470238	1.80477141698464	0.380679325664826	0.71291054826491	FALSE	-0.35376774415154	1.80477141698464	0.0998959552332537	0.246892876135082	FALSE	0.326862777041454	1.80477141698464	0.114301047137434	0.313108074220695	FALSE	FALSE	0.397062370612834	1.91039465593116	0.112376171660838	0.746268845838052	FALSE
517	ENSDARG00000003900	FALSE	-0.176141553247707	0.512960466435925	0.642471306629571	1	gpr61l	0.268873477556091	0.512960466435925	0.269345642168535	0.557302302177308	FALSE	0.419642666286122	0.512960466435925	0.317351303113601	0.588333910087758	FALSE	2.75582833853225	0.512960466435925	9.20435211691675e-22	1.00783007017553e-19	TRUE	FALSE	-0.828488721207236	0.62166910966169	0.0274804331135383	0.391442700329508	FALSE
518	ENSDARG00000003902	FALSE	0.355195163435991	-0.637765307309429	0.364614471338449	1	ctsl.1	-0.189983079895099	-0.637765307309429	0.579373060643823	0.934120571747007	FALSE	-1.21667241323196	-0.637765307309429	0.0107371040021139	0.0407568713596304	FALSE	-0.325949235790315	-0.637765307309429	0.466946232750408	0.830785178304151	FALSE	FALSE	-0.154172712211689	-0.673396830079324	1	1	FALSE
519	ENSDARG00000003903	FALSE	-0.223671861741753	-2.49480671792756	1	1	hapln2	2.03303949692772	-2.49480671792756	0.00150348884238967	0.00870300056150089	FALSE	2.15241212320326	-2.49480671792756	0.0424146875568188	0.124516846372166	FALSE	0.0159349290996896	-2.49480671792756	1	1	FALSE	FALSE	3.63346642028894	-1.8818798630313	0.126696842624717	0.759023127204887	FALSE
520	ENSDARG00000003904	FALSE	0.250352733323233	1.4157445880932	0.319844003064725	1	sycp1	0.826543541218392	1.4157445880932	7.96762549558945e-05	0.000675285851229004	FALSE	0.122551322300073	1.4157445880932	0.603059452283212	0.93122000893875	FALSE	0.225596670359159	1.4157445880932	0.330397821070877	0.652806193646329	FALSE	FALSE	-0.289251118505652	0.802469843666273	0.445355717948076	1	FALSE
521	ENSDARG00000003909	FALSE	0	-3.70290155465734	1	1	ftr01	0	-3.70290155465734	1	1	FALSE	5.12548240610387e-15	-3.70290155465734	1	1	FALSE	5.12548240610387e-15	-3.70290155465734	1	1	FALSE	FALSE	2.74548625704876	-2.07484424072488	0.501129957357817	1	FALSE
522	ENSDARG00000003910	FALSE	-0.0217893665923814	6.21344477390092	0.899163869525359	1	med13b	-0.189903990860072	6.21344477390092	0.263629325154573	0.548230314236265	FALSE	-0.311075712067794	6.21344477390092	0.0685343556782301	0.182713333879	FALSE	0.0872935271769897	6.21344477390092	0.609242237644557	0.972048041185312	FALSE	FALSE	0.236744040961029	6.19335449665049	0.101701244931206	0.714253271178451	FALSE
523	ENSDARG00000003920	FALSE	-0.0944550261697786	9.79619584262142	0.57346011631402	1	setb	-0.268961829582488	9.79619584262142	0.109156575410721	0.288740184834605	FALSE	-0.275579307251254	9.79619584262142	0.100693414273276	0.248637041166813	FALSE	-0.496522332827535	9.79619584262142	0.00315285907620307	0.018740811032375	FALSE	FALSE	-0.0678556328422882	10.1028215793979	0.622838685821069	1	FALSE
524	ENSDARG00000003925	FALSE	0.0169649304514032	-1.33115535537289	1	1	cx28.6	0.156662262116645	-1.33115535537289	0.796276200314631	1	FALSE	1.01206149054181	-1.33115535537289	0.0370249758697417	0.111572222385743	FALSE	0.961995811613258	-1.33115535537289	0.0481987481206818	0.163309434934834	FALSE	FALSE	-0.0319465172599732	-1.23909164889551	1	1	FALSE
525	ENSDARG00000003927	FALSE	-0.0173573794554044	6.38116976514585	0.919815232085947	1	cldn12	0.177538018456883	6.38116976514585	0.294336447744915	0.594555525373165	FALSE	-0.235060928176681	6.38116976514585	0.167209836836282	0.364064267134166	FALSE	0.0123374133746806	6.38116976514585	0.943092700956215	1	FALSE	FALSE	0.00211230459480346	6.08176872266161	0.992045872595288	1	FALSE
526	ENSDARG00000003931	FALSE	-0.228330281353468	5.85377507719851	0.180763361818798	0.860250698319133	cndp2	-0.568234777547109	5.85377507719851	0.000863875865069877	0.00540775947537729	FALSE	-0.582167383246705	5.85377507719851	0.000667127899520534	0.00384594917433217	FALSE	-0.426812193082783	5.85377507719851	0.0124162975547125	0.0572085571662297	FALSE	FALSE	-0.0248177614327108	5.37687510236051	0.874526902686791	1	FALSE
527	ENSDARG00000003934	FALSE	-0.259830754239658	1.678295890024	0.24070821575821	0.956631056929099	nxnl2	0.158133757223973	1.678295890024	0.467895330985563	0.822750955101682	FALSE	-0.0600151618556554	1.678295890024	0.806446675604862	1	FALSE	-0.14241276788581	1.678295890024	0.532491776936138	0.88390753845966	FALSE	FALSE	0.132953041087658	1.89995771037705	0.607125181762309	1	FALSE
528	ENSDARG00000003938	FALSE	-0.220078824357097	7.8422315962945	0.191075180780717	0.877554003861049	rpa1	-0.461043501217109	7.8422315962945	0.00627346554127331	0.0292240509099281	FALSE	-0.636071330307399	7.8422315962945	0.000166793302020494	0.00118172509405369	FALSE	-0.633045275426871	7.8422315962945	0.000178961457496395	0.00167766693507719	FALSE	FALSE	0.00718150077965066	8.08517237145991	0.95985078602677	1	FALSE
529	ENSDARG00000003940	FALSE	-0.0528702167050491	6.33764645343129	0.756491258483587	1	mtfr1l	-0.0786034283773139	6.33764645343129	0.64311162447471	0.99566722341907	FALSE	-0.275629393227137	6.33764645343129	0.105076466778706	0.257537359974752	FALSE	-0.380678940326655	6.33764645343129	0.025306273248725	0.099375441765169	FALSE	FALSE	-0.00330355760144332	6.43506971531639	0.984689459627115	1	FALSE
530	ENSDARG00000003941	FALSE	-0.158094850821395	6.5283843463753	0.349538821989108	1	rrs1	-0.662107380652434	6.5283843463753	0.000100941729127418	0.000829574180243525	FALSE	-1.16321093840379	6.5283843463753	1.3427961828813e-11	4.16676830794846e-10	TRUE	-0.752468448002985	6.5283843463753	1.01690639730184e-05	0.000139711854838427	FALSE	FALSE	0.396662531649149	6.68519095417505	0.00542939218486897	0.161985168671503	FALSE
531	ENSDARG00000003944	FALSE	0	-3.63556854614319	1	1	nmur1b	0	-3.63556854614319	1	1	FALSE	5.12548240610387e-15	-3.63556854614319	1	1	FALSE	2.67239115582261	-3.63556854614319	0.501677831256804	0.849362925472265	FALSE	FALSE	0	-2.2975713398285	1	1	FALSE
532	ENSDARG00000003952	FALSE	0.0269014485275697	9.31529065493008	0.87278745077967	1	pfn2	0.0729852607222976	9.31529065493008	0.663755293399906	1	FALSE	-0.0804411746689781	9.31529065493008	0.631852577297113	0.959327971133205	FALSE	-0.0242729256863613	9.31529065493008	0.885137006802646	1	FALSE	FALSE	-0.257971827928363	9.35788454638352	0.0621716231076814	0.579316547435636	FALSE
533	ENSDARG00000003961	FALSE	-0.0513804159069674	2.6490705608434	0.80327883560399	1	parp3	0.65235338768214	2.6490705608434	0.000519551441317038	0.00348196461915069	FALSE	0.278562841181915	2.6490705608434	0.166581790280977	0.362891199084765	FALSE	0.398914349208199	2.6490705608434	0.0472704579743137	0.160967046421433	FALSE	FALSE	-0.0693712527178916	1.52518241713779	0.837863585936799	1	FALSE
534	ENSDARG00000003963	FALSE	-0.0164972090537749	6.02606426251891	0.9230573119766	1	traf4a	-0.520879420623149	6.02606426251891	0.00221114167068081	0.012129947221751	FALSE	-1.11488140322567	6.02606426251891	1.16429590044623e-10	3.14999190370312e-09	TRUE	0.455532208765386	6.02606426251891	0.00739303622752677	0.0375291471328238	FALSE	FALSE	0.252249258383797	5.48536829945477	0.0909271084947594	0.680697414422094	FALSE
535	ENSDARG00000003965	FALSE	0.685532239465424	0.0671322364688493	0.114723496599559	0.71508561645083	tlx1	1.18432676816007	0.0671322364688493	9.39486912359101e-06	0.000103347217799943	FALSE	0.571488175478496	0.0671322364688493	0.0388147264645046	0.116095700013015	FALSE	-0.106751855379249	0.0671322364688493	0.727848648904534	1	FALSE	FALSE	0.185643095761047	0.0241201753390082	0.78195695495364	1	FALSE
536	ENSDARG00000003968	FALSE	0.0174722138353295	-3.60356972673518	1	1	larp6b	1.91277689583238	-3.60356972673518	1	1	FALSE	5.12548240610387e-15	-3.60356972673518	1	1	FALSE	5.12548240610387e-15	-3.60356972673518	1	1	FALSE	FALSE	0	-2.2975713398285	1	1	FALSE
537	ENSDARG00000003970	FALSE	0.0194592641817963	-2.02899762313165	1	1	trim35-13	-0.615230403559369	-2.02899762313165	0.401521951138019	0.739927117980868	FALSE	-1.8484950067486	-2.02899762313165	0.0397161214026368	0.118178082899968	FALSE	1.44621685892012	-2.02899762313165	0.00468908621577783	0.0258675290478533	FALSE	FALSE	-0.183147577643131	-0.753624922647796	1	1	FALSE
538	ENSDARG00000003971	FALSE	0.117357054266437	4.79744126542839	0.526855881002213	1	isl2a	-0.411209448878881	4.79744126542839	0.0169530951380295	0.0657936969592324	FALSE	-0.831784071038444	4.79744126542839	2.27342008280887e-06	2.63664839846449e-05	TRUE	0.64276202201612	4.79744126542839	0.000198541571194476	0.00183113213137957	FALSE	FALSE	-0.0396233896223443	3.86239514083866	0.824493621923026	1	FALSE
539	ENSDARG00000003973	FALSE	-0.37588343138541	1.26326365423743	0.0784378228695687	0.59210724227446	chordc1a	-1.06046508319159	1.26326365423743	1.89403125570394e-05	0.000192000924050786	FALSE	-1.17778418094266	1.26326365423743	8.84321069212765e-07	1.15032484683196e-05	TRUE	-0.814522193688554	1.26326365423743	0.000409939592133244	0.00339044647410303	FALSE	FALSE	0.0444596023266479	1.35698083141933	0.882507551414276	1	FALSE
540	ENSDARG00000003974	FALSE	0.00904612563396806	5.89245482654049	0.95873389987747	1	spoplb	-0.0877395776792581	5.89245482654049	0.607237473739755	0.966160900534117	FALSE	-0.311917051745718	5.89245482654049	0.0680427417178446	0.181655854253699	FALSE	-0.25921270760392	5.89245482654049	0.129226895597633	0.333932721870763	FALSE	FALSE	0.0815948515028572	5.58170183432632	0.585868707749468	1	FALSE
541	ENSDARG00000003977	FALSE	0.136332235890884	0.810822820508282	0.680843360976776	1	zgc:153896	1.27023773183182	0.810822820508282	3.63582095662931e-08	6.94693874909431e-07	TRUE	0.666969582289821	0.810822820508282	0.00820796514116493	0.0327754207257715	FALSE	-0.204979181817208	0.810822820508282	0.468129431325114	0.832434881162113	FALSE	FALSE	-0.0719695670869925	-0.0750793015490416	0.885950191474833	1	FALSE
542	ENSDARG00000003984	FALSE	-0.105988818946841	5.08795448242806	0.53816527232861	1	LTN1	-0.366331351400665	5.08795448242806	0.0339199803581161	0.116015751077612	FALSE	-0.341937052105962	5.08795448242806	0.0485341082137553	0.139231580726122	FALSE	-0.230525421486777	5.08795448242806	0.182899751736054	0.435615931335614	FALSE	FALSE	0.0881916877880242	4.97659312605196	0.573256765007721	1	FALSE
543	ENSDARG00000003989	FALSE	-0.322650941616912	-1.24053974992758	0.508344830575766	1	crhr1	0.256831297725236	-1.24053974992758	0.597526015239391	0.954632572615327	FALSE	2.42706246446021	-1.24053974992758	0.000144689870859082	0.00104748766703859	FALSE	1.71063711800995	-1.24053974992758	0.0210322123706762	0.086370444032629	FALSE	FALSE	0.548482718452732	-0.752836423208477	0.416876858765314	1	FALSE
544	ENSDARG00000003991	FALSE	0.625176866313505	1.54647614923651	0.00524508726513247	0.143941128997559	fhl2b	-1.25342576642321	1.54647614923651	4.57100692277901e-08	8.5088234189338e-07	TRUE	-0.60785569805229	1.54647614923651	0.00822043380578004	0.0328171504252353	FALSE	0.626057129228518	1.54647614923651	0.00310621278399614	0.0185041289129061	FALSE	FALSE	-0.141892274636813	0.306647768819849	0.810624739109051	1	FALSE
545	ENSDARG00000003994	FALSE	0.314014958192659	2.56335028989951	0.138059647901356	0.753119557293965	syt9a	0.815554503670117	2.56335028989951	9.35861347034115e-06	0.000103062008146121	FALSE	1.14530302408886	2.56335028989951	1.42598118393173e-08	2.73264043025691e-07	TRUE	0.537645596276549	2.56335028989951	0.00977084201179261	0.0467482392560682	FALSE	FALSE	-0.11701378206919	2.46752968714463	0.604055325080031	1	FALSE
546	ENSDARG00000003998	FALSE	0.0853224239712431	0.0227510154743154	0.826518730103072	1	phyhipla	0.93929374589398	0.0227510154743154	0.000312887398533254	0.00222357915216377	FALSE	-0.543139605351939	0.0227510154743154	0.0884461085182033	0.223399413515493	FALSE	-1.42412103282391	0.0227510154743154	6.19579717000797e-05	0.000677496045624274	FALSE	FALSE	-0.603252506081966	0.343344849498901	0.15655651934951	0.827502017487222	FALSE
547	ENSDARG00000004015	FALSE	0.0194566574847227	-1.12657505577952	1	1	adcyap1a	0.857586108987907	-1.12657505577952	0.0057478854786972	0.0271648358911834	FALSE	2.02182281740947	-1.12657505577952	0.000125510638067694	0.000923022602885889	FALSE	0.532082543735945	-1.12657505577952	0.538342268262525	0.890437442851193	FALSE	FALSE	0.438409251351	-0.794175591271845	0.533622331373995	1	FALSE
548	ENSDARG00000004017	FALSE	-0.0441855447522907	4.0702718409156	0.801864819048095	1	spag1a	-0.292145401616025	4.0702718409156	0.0980740461641952	0.266135512454909	FALSE	-0.714194552639641	4.0702718409156	7.57582268772629e-05	0.000596238513564518	FALSE	-0.305156632692458	4.0702718409156	0.0868290795003849	0.253086104271087	FALSE	FALSE	0.357336756654166	3.85715825534221	0.0369755284832205	0.450016536779315	FALSE
549	ENSDARG00000004018	FALSE	-0.377746907470804	1.34622726785847	0.0914321897913037	0.639023170430517	CHST13	-0.351018761414999	1.34622726785847	0.154852587958823	0.372711605987541	FALSE	0.299762078158548	1.34622726785847	0.181465596912747	0.388479532773023	FALSE	-0.0444830352140766	1.34622726785847	0.864669058577352	1	FALSE	FALSE	0.121142454135891	1.62629261163684	0.648498462787979	1	FALSE
550	ENSDARG00000004023	FALSE	-0.143905372139468	6.89513388254184	0.394377763713749	1	isl1	-0.676850602009261	6.89513388254184	6.43952799435136e-05	0.000556950665894431	FALSE	-2.84971278786846	6.89513388254184	2.12640608993768e-55	5.76256050373111e-53	TRUE	-0.169622964338223	6.89513388254184	0.315346067416208	0.630023747507306	FALSE	FALSE	0.322987165236809	6.60207565878181	0.0238407482635483	0.363687023914057	FALSE
551	ENSDARG00000004034	FALSE	0.307629124169608	5.36626182963205	0.0750435286858647	0.578427941773402	arhgdig	1.20561177898334	5.36626182963205	2.83365648447447e-12	1.08677766331838e-10	TRUE	0.488892665687354	5.36626182963205	0.00455282614142627	0.0197938377164682	FALSE	-0.102628187809168	5.36626182963205	0.554617399287549	0.911285257923964	FALSE	FALSE	-0.352381141857188	4.96704464816331	0.0216232771690636	0.345681686045012	FALSE
552	ENSDARG00000004037	FALSE	-0.02774643278634	4.94246377826001	0.875143338583289	1	cog2	-0.195424110734362	4.94246377826001	0.258106706901813	0.539159179627888	FALSE	-0.47998912762869	4.94246377826001	0.00592956896968342	0.0247948544289707	FALSE	0.11785284715252	4.94246377826001	0.497467860949865	0.849362925472265	FALSE	FALSE	0.0781223828301219	4.67712457942808	0.63002988431853	1	FALSE
553	ENSDARG00000004046	FALSE	0.0258991898393429	5.38152681272417	0.880503721718658	1	phf6	-0.338564601824634	5.38152681272417	0.0493161936581039	0.156354761092128	FALSE	0.00796177694455072	5.38152681272417	0.964605231164767	1	FALSE	-0.660335939578157	5.38152681272417	0.000130214304725623	0.00128048660105149	FALSE	FALSE	-0.0711472927818287	5.39981181752245	0.640023989075212	1	FALSE
554	ENSDARG00000004049	FALSE	0.0252122759569554	6.77098853913737	0.882112261178997	1	marcksa	-0.180696176864249	6.77098853913737	0.285107325179319	0.5803797371842	FALSE	-0.531644077200863	6.77098853913737	0.00173668279206488	0.00872769655353884	FALSE	-0.223137054008543	6.77098853913737	0.187354618327415	0.44221020380371	FALSE	FALSE	-0.0702400020753798	6.52407010161155	0.625716944241196	1	FALSE
555	ENSDARG00000004051	FALSE	-1.39987637978915	-1.61070538107488	0.021707812029615	0.318851873172122	CR354540.1	1.8718987056572	-1.61070538107488	0.00018852939815928	0.00142614003911137	FALSE	2.1723161369012	-1.61070538107488	0.00364753714645937	0.0164404584896547	FALSE	3.1872689324673	-1.61070538107488	1.81992909930936e-07	3.82820791135449e-06	TRUE	FALSE	2.12334842541834	-1.71196692062284	0.221920828675597	0.942674786535723	FALSE
556	ENSDARG00000004055	FALSE	0.00953642789973377	4.21840081063103	0.961181884962261	1	uhrf1bp1l	0.0483048914749749	4.21840081063103	0.787295770978558	1	FALSE	-0.109666037783902	4.21840081063103	0.543556398671462	0.86289744128855	FALSE	0.273280583942476	4.21840081063103	0.123509548853694	0.331369567587008	FALSE	FALSE	0.0551741264099514	4.07248475447932	0.748552980057966	1	FALSE
557	ENSDARG00000004059	FALSE	0.192687973682623	1.99053001681191	0.352658227125251	1	galk2	0.298584991557131	1.99053001681191	0.153368670926409	0.371235517568056	FALSE	0.0288615792994705	1.99053001681191	0.913261204771708	1	FALSE	0.823812785109845	1.99053001681191	5.28348996809453e-05	0.000589633128903343	FALSE	FALSE	0.266616108817389	1.06230390708868	0.396334829375044	1	FALSE
558	ENSDARG00000004060	FALSE	-0.296847041579692	6.41278311280528	0.0808337331921121	0.602777574732283	bhlhe40	-0.0437110098451964	6.41278311280528	0.797651179860227	1	FALSE	0.862756905339852	6.41278311280528	4.33290598077885e-07	6.01135249551742e-06	TRUE	0.902493307530599	6.41278311280528	1.26218362004414e-07	2.74006751160449e-06	TRUE	FALSE	0.282157051758823	5.97104759883354	0.0530321696812179	0.537930804127638	FALSE
559	ENSDARG00000004074	FALSE	-0.289851175243576	4.52134132070791	0.0946366383113004	0.652513827243704	bach2b	-0.731000232445597	4.52134132070791	3.51433810128007e-05	0.000328220204059816	FALSE	-0.315358127993759	4.52134132070791	0.0737506245761048	0.193246937934706	FALSE	-0.227294769355972	4.52134132070791	0.197194221462358	0.460091554165296	FALSE	FALSE	0.386108527665919	4.39903068422754	0.0173714781496321	0.307155040299978	FALSE
560	ENSDARG00000004078	FALSE	0.147501551568058	6.2233857153103	0.383969255961908	1	acsl4a	-0.470640332417041	6.2233857153103	0.00566407115199445	0.026850669659309	FALSE	-1.31781179002011	6.2233857153103	3.30788257719974e-14	1.40801493992848e-12	TRUE	-0.00813632601933207	6.2233857153103	0.963273572986312	1	FALSE	FALSE	-0.0382367235537283	5.69943016167898	0.80130668505002	1	FALSE
561	ENSDARG00000004082	FALSE	0	-3.54036870528	1	1	cx39.9	3.59519859823644	-3.54036870528	0.127520941410972	0.321974695337741	FALSE	-1.86399207733084	-3.54036870528	1	1	FALSE	-1.86699777011924	-3.54036870528	1	1	FALSE	FALSE	0	-2.2975713398285	1	1	FALSE
562	ENSDARG00000004094	FALSE	0.493587833958777	6.70101164094651	0.0036190279756359	0.115951517012492	acsbg2	0.761859210313164	6.70101164094651	7.29144939940381e-06	8.2418468706504e-05	FALSE	0.335886784370578	6.70101164094651	0.0479552968638038	0.138094948553166	FALSE	0.805761107772144	6.70101164094651	2.22832257406705e-06	3.62144178454076e-05	TRUE	FALSE	0.033583603426926	6.35736778077435	0.818510253627923	1	FALSE
563	ENSDARG00000004105	FALSE	0.234453415864323	3.26509374163659	0.213245671451149	0.932215248768835	tie1	-0.105093038488513	3.26509374163659	0.579577315093633	0.934357242060527	FALSE	-0.122767272129614	3.26509374163659	0.510768163615893	0.824408411792179	FALSE	-0.181307601783423	3.26509374163659	0.320837295748301	0.638337648071872	FALSE	FALSE	-0.404661704523604	3.07345824474527	0.0375450628542548	0.453048402233902	FALSE
564	ENSDARG00000004109	FALSE	0	-3.70290155465734	1	1	zgc:162154	0	-3.70290155465734	1	1	FALSE	5.12548240610387e-15	-3.70290155465734	1	1	FALSE	5.12548240610387e-15	-3.70290155465734	1	1	FALSE	FALSE	0	-2.2975713398285	1	1	FALSE
565	ENSDARG00000004111	FALSE	0.290123483193338	0.281120161958708	0.302343053696915	1	esr1	-0.554898731423923	0.281120161958708	0.0540712317302198	0.168525633109713	FALSE	0.387792840989697	0.281120161958708	0.262671071166161	0.508063000911412	FALSE	1.28600260568792	0.281120161958708	5.79768713286067e-06	8.46993645824928e-05	FALSE	FALSE	0.252882404803636	0.76243028762018	0.495952533461322	1	FALSE
566	ENSDARG00000004114	FALSE	-0.406719466663148	3.24151039697978	0.0243828983585443	0.335988073991466	tti1	-0.519808147362506	3.24151039697978	0.00519012093874283	0.0249346628642217	FALSE	-0.0897293590376993	3.24151039697978	0.625504879821861	0.953761311085079	FALSE	-0.809310874627361	3.24151039697978	2.40837389565732e-05	0.000295995159058111	FALSE	FALSE	0.240556220414618	3.46917077422448	0.189433681085013	0.893966414986827	FALSE
567	ENSDARG00000004115	FALSE	0.0332052950636093	2.77183505469269	0.887852863248766	1	mgat4b	0.773987343519205	2.77183505469269	2.62528407132498e-05	0.000255000710870634	FALSE	0.317925168096572	2.77183505469269	0.102685459182441	0.252405981301056	FALSE	0.649764557480205	2.77183505469269	0.000720670858508139	0.00545916988555432	FALSE	FALSE	-0.0226432170035172	2.69066329400332	0.969312251077539	1	FALSE
568	ENSDARG00000004130	FALSE	0.0470406028257887	3.16212538645499	0.825302101188684	1	mvk	0.802799287239858	3.16212538645499	1.07143032311253e-05	0.00011593724299296	FALSE	-0.18192807800284	3.16212538645499	0.37732483999101	0.673478925735384	FALSE	1.5191445516842	3.16212538645499	1.29324381590401e-15	8.49621997842392e-14	TRUE	FALSE	-0.00437727945879601	2.22577622509619	1	1	FALSE
569	ENSDARG00000004131	FALSE	-0.324282130898687	3.56211365639422	0.067769144148197	0.559164127651412	rttn	-0.838701511460191	3.56211365639422	5.98997637434725e-06	6.9272415253831e-05	FALSE	-0.925939084969803	3.56211365639422	6.16124240698388e-07	8.28633594189891e-06	TRUE	-0.65165518744962	3.56211365639422	0.000363471288047195	0.00307094993174715	FALSE	FALSE	0.384376292254831	3.94639309062049	0.0233061136016333	0.359712773766072	FALSE
570	ENSDARG00000004132	FALSE	-0.0064621645876054	5.8571636485597	0.970960120940362	1	usp19	-0.16299106647012	5.8571636485597	0.338920074585944	0.660732619479341	FALSE	-0.515910393192744	5.8571636485597	0.00274248105034168	0.0128861107990768	FALSE	-0.194627314028496	5.8571636485597	0.256875778143722	0.543060940142601	FALSE	FALSE	0.148550484327834	5.71988488019958	0.314763400615873	1	FALSE
571	ENSDARG00000004141	FALSE	-0.38886762840942	1.72976526511127	0.107857537719768	0.692951199443012	zgc:92630	0.769717471358449	1.72976526511127	0.0001795086107903	0.00136904784777218	FALSE	-0.001188806354374	1.72976526511127	1	1	FALSE	1.60132364838364	1.72976526511127	3.10852079661899e-14	1.81163255028763e-12	TRUE	FALSE	-0.12517701456615	1.59155097085707	0.690473585634907	1	FALSE
572	ENSDARG00000004150	FALSE	0.174564194814478	1.45937468915815	0.538694285186905	1	grm2a	0.867864015627849	1.45937468915815	1.52064706854621e-05	0.000158345957954284	FALSE	0.324076583773038	1.45937468915815	0.15570206483836	0.342633045645111	FALSE	-0.351964414710625	1.45937468915815	0.147213413424847	0.369624784170479	FALSE	FALSE	-0.103520728091731	1.34536755160514	0.765501270249951	1	FALSE
573	ENSDARG00000004151	FALSE	0.0419964114381387	2.66918991311014	0.815822962991614	1	rab23	-0.430810996841513	2.66918991311014	0.0297963244787485	0.104878934089068	FALSE	-0.789358946003122	2.66918991311014	7.0415705434221e-05	0.000558149635903266	FALSE	0.0419774222649161	2.66918991311014	0.839764656315472	1	FALSE	FALSE	-0.102904366712573	2.78151845494233	0.632919840307145	1	FALSE
574	ENSDARG00000004154	FALSE	-0.269904735169293	0.963108837862584	0.221077873098651	0.940550646644101	orai1b	-0.86584264548913	0.963108837862584	0.00178625078424094	0.0101118454757759	FALSE	-1.08946000073425	0.963108837862584	3.82461377080334e-05	0.000326704596339702	FALSE	-0.392064465950855	0.963108837862584	0.111281171513958	0.306294007417174	FALSE	FALSE	0.190497890553491	1.71990014144265	0.492840025438944	1	FALSE
575	ENSDARG00000004158	FALSE	-0.245788736021523	2.3230872228532	0.232011736625707	0.956034170687782	tmem63c	-0.0172268124273896	2.3230872228532	0.935916112122667	1	FALSE	-0.663151446501147	2.3230872228532	0.0013336459745936	0.00695592094527407	FALSE	-0.317063744743042	2.3230872228532	0.116089267783647	0.315918241700771	FALSE	FALSE	-0.329697271012101	2.03668280674221	0.178501978457656	0.874665173493317	FALSE
576	ENSDARG00000004160	FALSE	0.123514527395619	5.85532277069082	0.469934812400623	1	reep3b	-0.0530480980356472	5.85532277069082	0.756873547881472	1	FALSE	0.0649248659648166	5.85532277069082	0.704893253057792	1	FALSE	0.197922942251737	5.85532277069082	0.246339965653019	0.535671533509915	FALSE	FALSE	0.121086888855374	5.27177061714469	0.424657614036912	1	FALSE
577	ENSDARG00000004161	FALSE	-0.152225391004613	6.60184370915651	0.368331199135207	1	ik	0.0117035334249431	6.60184370915651	0.94610536295094	1	FALSE	-0.248116780111448	6.60184370915651	0.14321828218012	0.321603268643662	FALSE	-0.307883090652642	6.60184370915651	0.0694427524300438	0.214176622631357	FALSE	FALSE	-0.470939366336518	5.97661510380625	0.00126242885189586	0.0674293697633599	FALSE
578	ENSDARG00000004167	FALSE	-0.00730915272831353	3.51717921734833	0.981879357201971	1	zgc:110366	0.427290390100266	3.51717921734833	0.018403124983305	0.0704745200726659	FALSE	0.388192448781022	3.51717921734833	0.0326297660653718	0.100898995412512	FALSE	0.453394776407301	3.51717921734833	0.0122468635210244	0.0565320087585115	FALSE	FALSE	-0.0384489800549505	2.77872869174486	0.854267489057933	1	FALSE
579	ENSDARG00000004169	FALSE	-0.173553360904878	8.18358384661683	0.302203369245385	1	stmn1a	-0.162590504141792	8.18358384661683	0.3336224073865	0.652983407251791	FALSE	-0.0852536283482746	8.18358384661683	0.61226451909785	0.942302042643733	FALSE	-0.687117307587192	8.18358384661683	4.77486547150724e-05	0.000537854607320455	FALSE	FALSE	0.0558739572233762	7.96515203936038	0.689683724236807	1	FALSE
580	ENSDARG00000004171	FALSE	0.0048022991301197	5.42076791173208	0.979880922324859	1	rabac1	-0.0108817999234461	5.42076791173208	0.952081039073302	1	FALSE	-0.331349867181318	5.42076791173208	0.0549686668143979	0.154608289638836	FALSE	0.0729614576352879	5.42076791173208	0.672541373333091	1	FALSE	FALSE	-0.246063506524999	4.94199192628135	0.110976048883334	0.743345233714941	FALSE
581	ENSDARG00000004173	FALSE	-0.123297484813329	7.27718595582724	0.464756029667464	1	copa	-0.0544666149579062	7.27718595582724	0.74714491663109	1	FALSE	-0.188741143954069	7.27718595582724	0.264136870099689	0.510594484672287	FALSE	0.404095686503955	7.27718595582724	0.0167500331672004	0.0717291386090804	FALSE	FALSE	0.103678009055071	6.94153305234274	0.465545586661836	1	FALSE
582	ENSDARG00000004174	FALSE	-0.105633125210258	8.52140319197009	0.52946851502699	1	cnot1	-0.460771721021189	8.52140319197009	0.00621383819751255	0.0289836514892582	FALSE	-0.415879947900309	8.52140319197009	0.0135489199180204	0.0494957173370055	FALSE	-0.0687175597696863	8.52140319197009	0.682874239706744	1	FALSE	FALSE	0.16900203588251	8.60326254964	0.223505554692557	0.947393201069078	FALSE
583	ENSDARG00000004176	FALSE	-0.491260546259058	1.90659569630652	0.0185368305579764	0.290578993364198	ulk4	-0.416217173929777	1.90659569630652	0.0447578476235105	0.144440329931186	FALSE	-0.049248024488576	1.90659569630652	0.824517846767253	1	FALSE	-0.0921715162883677	1.90659569630652	0.672589856932894	1	FALSE	FALSE	0.123714321015256	2.24739532230788	0.596281731910719	1	FALSE
584	ENSDARG00000004177	FALSE	-0.235759983208647	-2.08407562379723	0.837724441331759	1	fam169ab	-1.17867917165068	-2.08407562379723	0.088814277559182	0.245477558200846	FALSE	6.64810274424659	-2.08407562379723	1.07630303322975e-10	2.93389561111747e-09	TRUE	4.30847074591987	-2.08407562379723	0.0167444885768082	0.0717148384719876	FALSE	FALSE	-1.01044773343211	-1.63508820871922	0.456807742021923	1	FALSE
585	ENSDARG00000004184	FALSE	-0.495084479960563	3.04363623871094	0.0064073152761967	0.163028248278452	nf1b	-0.63951809232331	3.04363623871094	0.0010487228842285	0.00637705089661755	FALSE	0.0751608233129333	3.04363623871094	0.714678536019223	1	FALSE	-0.401563762312034	3.04363623871094	0.0372122130831537	0.133805967433012	FALSE	FALSE	0.173199364033	3.01885896970671	0.383069246175577	1	FALSE
586	ENSDARG00000004187	FALSE	-0.358265787570861	1.39746862639419	0.12828186304786	0.726431928364468	zgc:122979	-0.194741780492883	1.39746862639419	0.343903104798527	0.668643367693895	FALSE	-0.133272786037992	1.39746862639419	0.596377703982737	0.923270353997769	FALSE	-0.689053566645536	1.39746862639419	0.00788615607246174	0.0397116437715169	FALSE	FALSE	0.0317837196398092	1.27647060301453	1	1	FALSE
587	ENSDARG00000004189	FALSE	0.0309911709848673	6.9336096526929	0.854850886552621	1	cbx1a	0.00622493597030741	6.9336096526929	0.97131185577588	1	FALSE	0.00580194685598472	6.9336096526929	0.973391938204436	1	FALSE	-0.590710978426107	6.9336096526929	0.000504975358418323	0.00404876692696348	FALSE	FALSE	-0.157585787206814	6.75234819507225	0.268943952242409	1	FALSE
588	ENSDARG00000004196	FALSE	0.280033643396312	4.74828200519361	0.110357956423407	0.700398271445979	tnfsf10l	0.837671247515311	4.74828200519361	1.62234781715865e-06	2.16579437660095e-05	TRUE	0.641920860521777	4.74828200519361	0.000215265287288166	0.00146900679297034	FALSE	0.233059183224964	4.74828200519361	0.180925709426457	0.432021739521873	FALSE	FALSE	0.0650572414950779	4.56194727533424	0.690892435979318	1	FALSE
589	ENSDARG00000004199	FALSE	0.101553419658591	-1.31099323598422	1	1	spam1	2.03774738679695	-1.31099323598422	1.7301804645851e-05	0.000177325775948023	FALSE	0.925423583509278	-1.31099323598422	0.0561957935240698	0.157406305374914	FALSE	1.54999535707295	-1.31099323598422	0.000446087501937769	0.0036321396001543	FALSE	FALSE	-0.0971010561126857	-0.88272246506581	1	1	FALSE
590	ENSDARG00000004204	FALSE	0.187164017671384	-1.11481645899598	0.786808365945382	1	efhc2	0.911808712738896	-1.11481645899598	0.0172084862629876	0.0666214253895663	FALSE	-0.0303169706516458	-1.11481645899598	1	1	FALSE	-0.189706362855901	-1.11481645899598	0.707791259494362	1	FALSE	FALSE	-0.655156966626152	-1.02546179285986	0.46262687889415	1	FALSE
591	ENSDARG00000004211	FALSE	0.0796161012830514	5.66873410788326	0.641745615965349	1	ccdc106a	-0.1340315756295	5.66873410788326	0.432758858949117	0.782677164397157	FALSE	-0.397146722422862	5.66873410788326	0.0205494671361424	0.0693224762725466	FALSE	-0.253290115862466	5.66873410788326	0.139139532500188	0.353335748626122	FALSE	FALSE	-0.080474424782251	5.35209740322202	0.596240886453014	1	FALSE
592	ENSDARG00000004218	FALSE	0.000874182387159668	4.58255671595299	1	1	rnd1b	0.730588099098818	4.58255671595299	2.47179917550921e-05	0.000242775322221563	FALSE	0.234881611051882	4.58255671595299	0.185439699015156	0.395410562542579	FALSE	0.288587178535994	4.58255671595299	0.10342707431214	0.289537165810602	FALSE	FALSE	-0.0516724465220812	4.31964872277761	0.758485399286679	1	FALSE
593	ENSDARG00000004219	FALSE	-0.375083390434762	0.540048117295908	0.253442599047761	0.958924179294147	slc6a3	0.667845552905174	0.540048117295908	0.00957770937116012	0.0414295169925681	FALSE	1.24705275193295	0.540048117295908	3.03832488079513e-07	4.36423697541774e-06	TRUE	-0.74802517034906	0.540048117295908	0.012394714024513	0.0571252976299835	FALSE	FALSE	-0.799929849356854	0.342696553744539	0.0581957880254445	0.56324793270898	FALSE
594	ENSDARG00000004227	FALSE	0.0558423642455949	0.854879394759637	0.810402239723569	1	pde3a	-0.163442337824679	0.854879394759637	0.529805236630651	0.876306768235595	FALSE	-0.876741562581073	0.854879394759637	0.00062027436631583	0.00361050418328315	FALSE	-0.303669470551669	0.854879394759637	0.208735742872409	0.479892991036462	FALSE	FALSE	-0.141688100321715	1.44596794574171	0.618779013166596	1	FALSE
595	ENSDARG00000004232	FALSE	0.0512693311101232	7.57653155351016	0.760855492492314	1	dlb	0.0866272589369435	7.57653155351016	0.606802912506304	0.965658464140201	FALSE	-0.485761845237052	7.57653155351016	0.00408483871319403	0.018160119126505	FALSE	-0.852799367153582	7.57653155351016	5.30564737237181e-07	1.00255463422156e-05	TRUE	FALSE	0.301977592614793	7.93468602509609	0.0306484005319815	0.408980707960623	FALSE
596	ENSDARG00000004243	FALSE	0.713622810888901	-1.93627662550934	0.466459507888324	1	asic4b	0.0384296521423706	-1.93627662550934	1	1	FALSE	-0.0701106073738614	-1.93627662550934	1	1	FALSE	-0.411188618831111	-1.93627662550934	0.573701825015619	0.932000367144966	FALSE	FALSE	-2.44803613121195	-1.49141423604878	0.0409842047686236	0.472512197474927	FALSE
597	ENSDARG00000004246	FALSE	-0.132799091315642	6.19786220340525	0.435674538048714	1	slit2	0.0969397686960848	6.19786220340525	0.569370420926604	0.922434668137159	FALSE	1.17060861836762	6.19786220340525	9.56165273042534e-12	3.04847987052384e-10	TRUE	0.6613011124344	6.19786220340525	0.00010829566711039	0.00109473891651535	FALSE	FALSE	-0.281737238222656	5.8278760062088	0.0551541462353246	0.548841136956168	FALSE
598	ENSDARG00000004251	FALSE	-0.311461760450144	6.0190075907737	0.0677429294151071	0.559164127651412	dhfr	-0.454383569113915	6.0190075907737	0.00773869003301631	0.0348369601154056	FALSE	-0.403369216779673	6.0190075907737	0.0176058131617328	0.0609215837433017	FALSE	-0.845372154771399	6.0190075907737	7.73776113853444e-07	1.41128430860987e-05	TRUE	FALSE	-0.44707828518257	5.50559334333267	0.00270006502383735	0.108288917673284	FALSE
599	ENSDARG00000004256	FALSE	0.0771117136142473	0.785134269934038	0.860253008738212	1	wnt11f2	-0.500418290944642	0.785134269934038	0.015377239458836	0.0609541476354639	FALSE	-0.307300921066361	0.785134269934038	0.444513775417227	0.760300214409521	FALSE	1.23855517028588	0.785134269934038	4.54212515641894e-05	0.000514654915020618	FALSE	FALSE	-0.060642755075623	-0.0243305130245762	1	1	FALSE
600	ENSDARG00000004260	FALSE	0.0651841834582532	0.819944566126871	0.876700192798964	1	cul5b	0.66610248493273	0.819944566126871	0.00436746075306875	0.0215229313062276	FALSE	0.183232495975361	0.819944566126871	0.503069517871363	0.815463100447449	FALSE	0.0468030696183442	0.819944566126871	0.882067053291698	1	FALSE	FALSE	-0.236589235948671	0.437887344581693	0.572900254098998	1	FALSE
601	ENSDARG00000004261	FALSE	0.129064273309674	7.46727424267612	0.444176327758866	1	tmed9	-0.136499845255482	7.46727424267612	0.418065982546059	0.763192194476133	FALSE	-0.444012883038709	7.46727424267612	0.00862819138773201	0.0339695864320878	FALSE	0.252281295666061	7.46727424267612	0.13452428466587	0.344439787208415	FALSE	FALSE	-0.0341017592141817	6.96484134185915	0.811815585713636	1	FALSE
602	ENSDARG00000004262	FALSE	0.725671838759254	-0.584875561147338	0.0710259681220212	0.568767417711926	cyp46a1.2	1.74490506690284	-0.584875561147338	2.74135393644521e-08	5.37364858427958e-07	TRUE	1.04586732798798	-0.584875561147338	0.00296827715469282	0.0138253184002593	FALSE	-0.483611456088307	-0.584875561147338	0.300664125592136	0.608892599592493	FALSE	FALSE	-0.0686974403195428	-1.3586717009585	1	1	FALSE
603	ENSDARG00000004270	FALSE	-0.023914057649232	4.46641863017951	0.896472267626356	1	atl3	0.222233110654486	4.46641863017951	0.20571283122706	0.462960641626574	FALSE	0.550686921187499	4.46641863017951	0.00167607226231415	0.0084570783507302	FALSE	0.571088509042426	4.46641863017951	0.00111834850355741	0.00795465733501465	FALSE	FALSE	-0.071377820272277	4.49595010447644	0.668579960063581	1	FALSE
604	ENSDARG00000004274	FALSE	0.0323414055034113	2.79254438569076	0.879453685947101	1	zgc:112496	0.108862617782077	2.79254438569076	0.574414894938408	0.928012935734365	FALSE	0.752609457679661	2.79254438569076	4.12566573722273e-05	0.000348484804609047	FALSE	-0.474516838915508	2.79254438569076	0.013426742528623	0.0608723918905367	FALSE	FALSE	-0.043778647832303	2.61690338715017	0.872955401527539	1	FALSE
605	ENSDARG00000004280	FALSE	-0.147293563004629	6.57395351813484	0.383996450700183	1	seh1l	-0.178614518620823	6.57395351813484	0.291749418189241	0.590691761892299	FALSE	-0.196717817023269	6.57395351813484	0.246239567939201	0.491727222078263	FALSE	-0.397406818904574	6.57395351813484	0.0192941558181507	0.0804417881033669	FALSE	FALSE	-0.231933501281725	6.2615485994121	0.108487525618585	0.735309364967982	FALSE
606	ENSDARG00000004282	FALSE	-0.332734989094409	1.35755574285336	0.134559619500861	0.742605419936899	zgc:77375	-0.573615506081616	1.35755574285336	0.0119548679291736	0.0497499936124955	FALSE	0.142942570178677	1.35755574285336	0.550563882608483	0.871662654613068	FALSE	-0.140016305492698	1.35755574285336	0.570080741428528	0.928390290513081	FALSE	FALSE	0.186879883496559	1.51050426649824	0.535892560037862	1	FALSE
607	ENSDARG00000004291	FALSE	-0.418805370634124	1.60190357062783	0.0444157508645688	0.452738523616944	hecw1b	-0.647180246529928	1.60190357062783	0.00271859859764374	0.0144265569056514	FALSE	-0.950203260721675	1.60190357062783	4.12940802368827e-05	0.000348710332200318	FALSE	-0.530007629463091	1.60190357062783	0.0194808754065104	0.0810851232842337	FALSE	FALSE	-0.0822500737275656	1.62345860091727	0.793757552451276	1	FALSE
608	ENSDARG00000004296	FALSE	-0.23056815187154	0.403255031539954	0.628030822362602	1	ambp	0.977719680559469	0.403255031539954	5.9346755861007e-06	6.87061765966518e-05	FALSE	-0.147627241780246	0.403255031539954	0.684179875230199	1	FALSE	-0.133630664157855	0.403255031539954	0.746300836817345	1	FALSE	FALSE	-0.413959445666809	0.138593836468436	0.358708029921149	1	FALSE
609	ENSDARG00000004297	FALSE	0.2945829232654	5.95942057306074	0.085843946673417	0.620424116172976	irf2bpl	0.549354822106242	5.95942057306074	0.00123633596488585	0.00736400511118771	FALSE	0.852071101865083	5.95942057306074	7.11109356340232e-07	9.46981010163159e-06	TRUE	1.05455531521972	5.95942057306074	9.11004309938709e-10	3.0230469550211e-08	TRUE	FALSE	-0.0407097677134097	5.48811010730492	0.788430065935844	1	FALSE
610	ENSDARG00000004301	FALSE	0.168741016406923	1.66541119704215	0.477249557880193	1	rhogb	0.454751186701822	1.66541119704215	0.0317419336558388	0.110491980994672	FALSE	0.169223227092004	1.66541119704215	0.463762345881736	0.783486008659536	FALSE	0.611269208754934	1.66541119704215	0.00399068032538246	0.0227998812686995	FALSE	FALSE	0.475176293277677	1.36862375744837	0.106176261277024	0.727405942201165	FALSE
611	ENSDARG00000004302	FALSE	0.259521417707247	1.73772883657397	0.282115865792863	1	slc45a1	-0.240240838450195	1.73772883657397	0.23495402842481	0.509077263587679	FALSE	-0.222271560172208	1.73772883657397	0.336888190345038	0.616365566614351	FALSE	-0.183441970818061	1.73772883657397	0.403698114614113	0.751544029015091	FALSE	FALSE	0.0246952929243276	1.79653838932423	0.952000063451132	1	FALSE
612	ENSDARG00000004305	FALSE	-0.210933118914608	2.41307250233795	0.280952865950397	1	vangl1	-0.894302951851952	2.41307250233795	6.47402167487517e-06	7.41843498474068e-05	FALSE	-1.01141882948446	2.41307250233795	1.05472042511542e-06	1.34139648904002e-05	TRUE	0.201981935068079	2.41307250233795	0.297378067286464	0.603930228449124	FALSE	FALSE	0.180603808786668	2.23297583513034	0.437314870301564	1	FALSE
613	ENSDARG00000004306	FALSE	-0.279191112152496	3.56923580592591	0.122823574746872	0.726431928364468	klhl18	-0.853032085569414	3.56923580592591	2.55559930349782e-06	3.25021859013489e-05	TRUE	-1.72568285900122	3.56923580592591	1.42252858379204e-18	8.74492051888796e-17	TRUE	0.270904395590048	3.56923580592591	0.133098063972299	0.341478172089543	FALSE	FALSE	0.45496256054977	3.29364856042439	0.0141681579224445	0.276062609729116	FALSE
614	ENSDARG00000004307	FALSE	-0.390006929761969	3.2735771612337	0.0357174355346284	0.409133851210326	lypd6	-0.503535560974757	3.2735771612337	0.0067089793739076	0.0309601261869555	FALSE	-0.0903825838532392	3.2735771612337	0.624929050427892	0.953761311085079	FALSE	-0.0825794289574311	3.2735771612337	0.655975101830007	1	FALSE	FALSE	0.103292574482083	3.28124084682011	0.59414055186629	1	FALSE
615	ENSDARG00000004308	FALSE	-0.120608393384587	3.79043778713325	0.50380302001358	1	fam8a1b	-0.0961597598445972	3.79043778713325	0.597482888272	0.954632572615327	FALSE	-0.119192693529714	3.79043778713325	0.511179519709247	0.825031415005445	FALSE	-0.0219357757710423	3.79043778713325	0.907466076991226	1	FALSE	FALSE	0.125729930358006	3.3183936292712	0.509654585548124	1	FALSE
616	ENSDARG00000004311	FALSE	0.0196290736831589	4.09031954206135	0.922732597550963	1	ldlrap1a	0.615341234722634	4.09031954206135	0.000567806351891202	0.00376453874893005	FALSE	1.08360715444632	4.09031954206135	1.96094530145625e-09	4.36780419201076e-08	TRUE	1.77388738829463	4.09031954206135	1.32470878987789e-22	1.53855463738675e-20	TRUE	FALSE	-0.18091019395581	2.8051555674466	0.383939634560815	1	FALSE
617	ENSDARG00000004318	FALSE	-0.0988567846186142	3.70776541956448	0.58376807702174	1	cbwd	-0.0932819702737062	3.70776541956448	0.608959310969124	0.968568756368773	FALSE	0.126631722662249	3.70776541956448	0.485086900123252	0.810888557212304	FALSE	-0.231119514644436	3.70776541956448	0.205055476852339	0.473006692036514	FALSE	FALSE	-0.324806456219084	3.10669459589916	0.0887447269642328	0.671313915067888	FALSE
618	ENSDARG00000004322	FALSE	0.692916068222595	1.93468458348377	0.0174180588782126	0.279307334674296	ush1ga	4.19497010354824	1.93468458348377	9.34588520970891e-79	8.44244963943705e-76	TRUE	1.05836933978473	1.93468458348377	0.000457484150415422	0.00279860507364739	FALSE	-0.199003594090761	1.93468458348377	0.644697532305781	1	FALSE	FALSE	0.0830936260559778	0.204681490885652	0.90001193465701	1	FALSE
619	ENSDARG00000004325	FALSE	-0.338028659396252	2.45301942664419	0.0977325228727374	0.664327516703732	casp9	0.668077259489465	2.45301942664419	0.000656849718631205	0.0042755710267988	FALSE	0.932316273370476	2.45301942664419	2.46544743582342e-06	2.8360930531651e-05	TRUE	0.772042321670163	2.45301942664419	0.000106546758826095	0.0010790721261366	FALSE	FALSE	0.12904103844534	1.39488596570265	0.663046461576346	1	FALSE
620	ENSDARG00000004328	TRUE	-0.76478038530734	0.561603229314341	0.000696635027719077	0.0432339143156954	LIN28A	-1.06171712729692	0.561603229314341	0.00240870465333273	0.0130118065326213	FALSE	-2.51702797756132	0.561603229314341	7.14742235259124e-13	2.62045293017212e-11	TRUE	-0.782449897509573	0.561603229314341	0.00451407943022601	0.0250605547805043	FALSE	TRUE	0.188346356582859	0.925700192202036	0.651972991261166	1	FALSE
621	ENSDARG00000004336	FALSE	-0.537396258584775	3.08456133902174	0.0029939077322131	0.105070027088461	exoc4	-0.516511511145347	3.08456133902174	0.00680984476315551	0.0313499648496344	FALSE	-0.685512120999083	3.08456133902174	0.000330754315482928	0.00211985225453386	FALSE	-0.505622072369609	3.08456133902174	0.00790713225839706	0.0397926247358515	FALSE	FALSE	0.212664440132307	3.05059618986334	0.26571078869593	1	FALSE
622	ENSDARG00000004343	FALSE	-0.149409147788836	5.69400312572365	0.382063963557366	1	nelfe	-0.0582663124946163	5.69400312572365	0.733963791042197	1	FALSE	-0.239056408390513	5.69400312572365	0.162147906829751	0.354657649320923	FALSE	-0.378616877768067	5.69400312572365	0.0270052977754739	0.104818851341785	FALSE	FALSE	-0.0378214935217045	5.34607114628625	0.806973128325939	1	FALSE
623	ENSDARG00000004358	FALSE	-0.484204731233231	3.52482813756084	0.0120182939692901	0.230766096634725	gnb3a	-1.63100722009931	3.52482813756084	3.2678869298234e-19	2.88781747168089e-17	TRUE	-3.17295293578529	3.52482813756084	1.24262403976706e-41	2.41976848941466e-39	TRUE	1.4720568436056	3.52482813756084	7.78598489172501e-16	5.25311677757048e-14	TRUE	FALSE	0.203936878188447	2.73424796029082	0.34716654454526	1	FALSE
624	ENSDARG00000004363	FALSE	0.35420271810314	3.54867773035809	0.078248786977628	0.591547282862736	lhfpl6	0.951055733194825	3.54867773035809	2.55761362971081e-07	4.07513940412521e-06	TRUE	0.931987171466141	3.54867773035809	5.33469959672962e-07	7.26484216439059e-06	TRUE	2.20695051383812	3.54867773035809	2.10102021147698e-32	4.24379983088394e-30	TRUE	FALSE	-0.264218533277545	2.69790320981974	0.20553437721394	0.928040182759061	FALSE
625	ENSDARG00000004372	FALSE	0.0104854719587347	4.51446150780198	0.953186784612026	1	fmnl3	0.618940070583775	4.51446150780198	0.000393922002791595	0.00272270850813659	FALSE	0.621617186981613	4.51446150780198	0.000384615184818923	0.00241779956516372	FALSE	0.313088048781267	4.51446150780198	0.074751455922715	0.225477592249832	FALSE	FALSE	-0.45504973246488	3.92772439349452	0.00749192659782463	0.195351601721798	FALSE
626	ENSDARG00000004377	FALSE	0.0108615813705832	4.09549875807122	0.954619662077041	1	ppp1r13ba	0.11943187761066	4.09549875807122	0.502609335784003	0.845919449316622	FALSE	-0.156907540906477	4.09549875807122	0.378177286101843	0.673478925735384	FALSE	-0.14205868241042	4.09549875807122	0.427910158608494	0.783582316456344	FALSE	FALSE	0.375781215535603	3.69221611296708	0.0307061574874949	0.409583364025157	FALSE
627	ENSDARG00000004378	FALSE	0.317213342164857	3.34682219458298	0.0859965324141473	0.620665481263982	yrk	0.00557306321576872	3.34682219458298	0.977486177854496	1	FALSE	0.284329462252413	3.34682219458298	0.121772129413106	0.2899633630017	FALSE	0.235627778491068	3.34682219458298	0.200561573834847	0.465875884364944	FALSE	FALSE	-0.306542950416237	2.77464877639307	0.129989890336923	0.764286970485759	FALSE
628	ENSDARG00000004386	FALSE	0.226766751434511	4.54942593255048	0.198215728701804	0.896768989619179	si:dkey-153k10.9	0.459694186344686	4.54942593255048	0.00775861578487193	0.0349121606924084	FALSE	0.38042586663387	4.54942593255048	0.0303651682326436	0.0956948610258328	FALSE	0.0774792782590167	4.54942593255048	0.663829467361808	1	FALSE	FALSE	-0.160565147104363	4.45690222050858	0.314896931810116	1	FALSE
629	ENSDARG00000004392	FALSE	0.6505581765113	1.57299888300635	0.00537293637964747	0.146338267224569	hdr	0.271489572380188	1.57299888300635	0.19923916579228	0.451925624019316	FALSE	0.89547623268672	1.57299888300635	3.09828106406336e-05	0.000271433459599516	FALSE	0.401693395895253	1.57299888300635	0.0705694564381718	0.216644833698607	FALSE	FALSE	-0.443556382579786	0.882326936102682	0.228909647723836	0.959027397356606	FALSE
630	ENSDARG00000004396	FALSE	0.671145444260005	-1.06182149201278	0.132223539697937	0.7359078403178	b3gnt5b	-0.0318085072424803	-1.06182149201278	1	1	FALSE	0.870627713217399	-1.06182149201278	0.0227226980897828	0.0755178479182154	FALSE	-2.27853916572071	-1.06182149201278	0.000103205903189738	0.00104882999116571	FALSE	FALSE	-1.59256698133922	-0.755794135088009	0.0196418377063058	0.32925389804591	FALSE
631	ENSDARG00000004402	FALSE	-0.232689034235506	5.79368732431893	0.171061418850482	0.840352056230839	elovl6	-0.666015498183091	5.79368732431893	9.74077105704263e-05	0.00080439277494928	FALSE	-1.83676809025365	5.79368732431893	3.90671995995173e-25	3.87336991151311e-23	TRUE	-0.447032221931679	5.79368732431893	0.0090036151574061	0.0439174388658837	FALSE	FALSE	0.133139908236976	6.26136348728894	0.357228467310433	1	FALSE
632	ENSDARG00000004405	FALSE	0.726256116645939	-0.235331518206709	0.0450954033998402	0.455573757939094	snx10a	0.34761349767556	-0.235331518206709	0.193869273866064	0.441779047447579	FALSE	0.902502086912515	-0.235331518206709	0.00915011514142204	0.035614810819754	FALSE	-0.326538292609127	-0.235331518206709	0.436105563901965	0.793185287365318	FALSE	FALSE	-0.127830516015637	-0.976116382139349	1	1	FALSE
633	ENSDARG00000004406	FALSE	-0.103012124111638	3.92004702307591	0.566029298596084	1	spra	0.379715281733277	3.92004702307591	0.0328055233213892	0.113030796723753	FALSE	0.250663285744797	3.92004702307591	0.169502305017545	0.367750681110853	FALSE	0.609279307925619	3.92004702307591	0.000745983548261977	0.00563385624465385	FALSE	FALSE	-0.333350061200809	3.22217041036707	0.0762032651502441	0.619379948583645	FALSE
634	ENSDARG00000004415	FALSE	0.505809773326049	7.37750127102954	0.00277285146881982	0.100218980138949	tcf7l2	0.860990864416208	7.37750127102954	3.77127826606742e-07	5.7822710614103e-06	TRUE	0.579295900050428	7.37750127102954	0.000625746808596772	0.00363315233272041	FALSE	0.409141614842984	7.37750127102954	0.015615702706633	0.0685247617638441	FALSE	FALSE	-0.275519480810412	7.03135079401621	0.0515310789948409	0.528398466620811	FALSE
635	ENSDARG00000004427	FALSE	-0.03058558263473	6.43531798935732	0.857877059373987	1	dpy30	-0.071271383970367	6.43531798935732	0.674891829667245	1	FALSE	-0.428395538936312	6.43531798935732	0.0116437212943842	0.0436804217014101	FALSE	-0.143043220888653	6.43531798935732	0.39869066585354	0.745610469466738	FALSE	FALSE	-0.220238397859969	6.37002815925892	0.126172682436319	0.759023127204887	FALSE
636	ENSDARG00000004433	FALSE	-0.253279266426905	-0.684092733726748	0.529686404666736	1	btk	0.0662933524058177	-0.684092733726748	1	1	FALSE	-1.07761842247241	-0.684092733726748	0.062564544729633	0.172102774032115	FALSE	2.31805375691196	-0.684092733726748	2.46542834630738e-11	1.03319239461232e-09	TRUE	FALSE	-0.633732016330882	-0.211532287460351	0.218902417237076	0.942674786535723	FALSE
637	ENSDARG00000004436	FALSE	-0.0472989086288841	4.87517682624938	0.786759972481445	1	fam92a1	0.0165722082308767	4.87517682624938	0.926289704684462	1	FALSE	-0.261537798025222	4.87517682624938	0.133546750475705	0.303840341216398	FALSE	-0.261147234400673	4.87517682624938	0.134012143739939	0.343371802270943	FALSE	FALSE	0.0159159624098338	4.2307361836965	0.922496123053958	1	FALSE
638	ENSDARG00000004445	FALSE	-0.678810281657996	0.0334966797414711	0.0246152624362343	0.338044060146259	grm5a	0.499084360491241	0.0334966797414711	0.0557116770644776	0.172434446143498	FALSE	0.295633186029919	0.0334966797414711	0.571296465096527	0.894964162288119	FALSE	1.79093559945526	0.0334966797414711	9.46657354003212e-08	2.11874034082481e-06	TRUE	FALSE	-0.906817171429609	-0.241100809452045	0.11286560694701	0.746268845838052	FALSE
639	ENSDARG00000004447	FALSE	0.464817548244553	-0.00639581265874346	0.199777924102395	0.899594669536261	aplnr2	0.0277645177295525	-0.00639581265874346	0.961980651407764	1	FALSE	-1.1464402895057	-0.00639581265874346	0.00141798852541079	0.00733699074723293	FALSE	-0.264040312242303	-0.00639581265874346	0.443753425157643	0.803500077178539	FALSE	FALSE	0.0308136105200699	0.183517485515771	1	1	FALSE
640	ENSDARG00000004451	FALSE	0.0371031322715601	2.25945038991033	0.868870063637644	1	tnfrsfa	-0.132208068573316	2.25945038991033	0.527275358522568	0.87275383820196	FALSE	0.449040239059268	2.25945038991033	0.025566377135901	0.0826953038054009	FALSE	0.815293946842394	2.25945038991033	3.59358508546057e-05	0.000422194317121307	FALSE	FALSE	0.322203295194904	2.09330014102317	0.175245052076948	0.870765215489904	FALSE
641	ENSDARG00000004452	FALSE	0.0216503819330975	9.00990805428631	0.897535100033877	1	tardbpl	-0.174517729837068	9.00990805428631	0.298706803028118	0.599276321889452	FALSE	-0.359020246541061	9.00990805428631	0.0327524304749813	0.100898995412512	FALSE	-0.19061784445739	9.00990805428631	0.256501258982229	0.542566732281911	FALSE	FALSE	0.186329130648632	8.82695405911759	0.178973357746717	0.875483392587731	FALSE
642	ENSDARG00000004455	FALSE	0.0197064303784552	-0.994337552310622	1	1	p2rx5	-0.162487777021092	-0.994337552310622	0.6771054846335	1	FALSE	0.407277377349477	-0.994337552310622	0.535943585439861	0.853562143028761	FALSE	0.812512564943133	-0.994337552310622	0.120408926250674	0.32503513585722	FALSE	FALSE	-0.577130082629635	-1.35946719796029	0.553858123522007	1	FALSE
643	ENSDARG00000004459	FALSE	0.417553565121599	-0.463507449243107	0.243964661681075	0.956631056929099	unc119.2	-0.138699498313053	-0.463507449243107	0.694153120285558	1	FALSE	0.210629594934745	-0.463507449243107	0.644697532305781	0.973648063464635	FALSE	0.592297872453492	-0.463507449243107	0.0925600069587102	0.265999595819835	FALSE	FALSE	0.558794188402831	0.329372027602883	0.190273354590385	0.896117232625533	FALSE
644	ENSDARG00000004460	FALSE	-0.0558008123328381	5.35601745255697	0.747692303111865	1	desi2	0.0681628993612594	5.35601745255697	0.691342453829542	1	FALSE	-0.0659234365264928	5.35601745255697	0.705392029603846	1	FALSE	0.244339478118227	5.35601745255697	0.156363387663499	0.385865637184474	FALSE	FALSE	0.170590609474847	5.33153481443287	0.257899526096757	0.984691590303389	FALSE
645	ENSDARG00000004470	FALSE	-0.112553053155224	7.09330308296342	0.505574052667033	1	prkcsh	-0.376514278656991	7.09330308296342	0.0258805516409852	0.0929675841560632	FALSE	-0.341320929987524	7.09330308296342	0.0434386454918237	0.127148942519722	FALSE	0.0624431945000833	7.09330308296342	0.71155888262945	1	FALSE	FALSE	-0.13974615238422	6.59330108020367	0.328993972117455	1	FALSE
646	ENSDARG00000004472	FALSE	0.099373021921027	3.44266111431597	0.594448764762872	1	atat1	0.367375440145441	3.44266111431597	0.0391982598017129	0.130147183648245	FALSE	0.0613582598670293	3.44266111431597	0.755181578344229	1	FALSE	0.285764841469984	3.44266111431597	0.123401573940509	0.331201653161313	FALSE	FALSE	-0.16785962958672	3.19261780538169	0.376265408538197	1	FALSE
647	ENSDARG00000004473	FALSE	0.255719515241336	-0.153690925248377	0.518407176683751	1	tbx21	0.751129059271281	-0.153690925248377	0.00769783228399865	0.0346770336439446	FALSE	1.55829785799735	-0.153690925248377	7.2192146796018e-07	9.60199842047651e-06	TRUE	-0.270422650279461	-0.153690925248377	0.515709228119941	0.864611233616563	FALSE	FALSE	0.0455136968534728	0.306605783803068	1	1	FALSE
648	ENSDARG00000004492	FALSE	0.0846933263482132	4.66537339223216	0.626643463875633	1	pcyt1ab	-0.573176842542367	4.66537339223216	0.00107091810815042	0.00649864841893107	FALSE	-1.63183446974359	4.66537339223216	2.86861875192568e-19	1.86574963625246e-17	TRUE	-0.059724740814746	4.66537339223216	0.732776772689807	1	FALSE	FALSE	0.0676531615546078	4.16836944550419	0.686396591844848	1	FALSE
649	ENSDARG00000004497	FALSE	0.587015308519706	1.95003895990985	0.00549726143536433	0.147622577933979	tspan33a	1.75343175194484	1.95003895990985	6.25851491145256e-18	4.88074112519034e-16	TRUE	0.347302145216797	1.95003895990985	0.111987727960901	0.271475282391987	FALSE	-0.310002947157912	1.95003895990985	0.181735235963273	0.433540923820836	FALSE	FALSE	0.163033551233724	1.21573884997723	0.635956637768245	1	FALSE
650	ENSDARG00000004498	FALSE	0.0231783628273754	-2.34043837394972	1	1	xkr8.1	0.0989210525787225	-2.34043837394972	1	1	FALSE	0.467242565845844	-2.34043837394972	0.657838730316221	0.988034154345257	FALSE	1.07283159255326	-2.34043837394972	0.122373074905623	0.328892506965181	FALSE	FALSE	-2.58634202223217	-2.07552487509188	0.501129957357817	1	FALSE
651	ENSDARG00000004502	FALSE	-0.275007108014618	1.41322762537656	0.20279057219928	0.907004454299575	rcor3	-0.539420654443285	1.41322762537656	0.0214833633013492	0.0800915940112206	FALSE	-0.444029074244155	1.41322762537656	0.054740737532341	0.154047143003784	FALSE	-0.653336624604632	1.41322762537656	0.00480915882827483	0.0263911314707218	FALSE	FALSE	0.298448215167448	2.32442706110142	0.193611280771279	0.904999769330495	FALSE
652	ENSDARG00000004517	FALSE	-0.237128466758504	4.83850121999595	0.171891633131048	0.841854805635797	ppat	0.159139021447459	4.83850121999595	0.360626922039814	0.689620423484844	FALSE	0.982281662828008	4.83850121999595	1.61858566619768e-08	3.06738961915785e-07	TRUE	-0.373325500628479	4.83850121999595	0.0338533261406777	0.123976370055725	FALSE	FALSE	-0.0163265944692008	4.85667320542159	0.929578822848264	1	FALSE
653	ENSDARG00000004525	FALSE	0.00963308577295795	4.69044862906584	0.956796824513872	1	C2H1orf35	-0.0983485064825335	4.69044862906584	0.572850553353962	0.926544314884653	FALSE	-0.125382337787999	4.69044862906584	0.473088913885466	0.795206051561242	FALSE	-0.682359120177465	4.69044862906584	0.000100110098929709	0.00102216025657587	FALSE	FALSE	-0.152289545179835	4.69888970158651	0.335273954038238	1	FALSE
654	ENSDARG00000004527	FALSE	-0.0998541053811074	5.36618686212888	0.562645845521662	1	pin4	-0.0135441187120951	5.36618686212888	0.939413831521579	1	FALSE	-0.0996996381724372	5.36618686212888	0.561883518516602	0.883709049773173	FALSE	-0.262280814554309	5.36618686212888	0.12638452080523	0.331619276434606	FALSE	FALSE	-0.0138712771958773	5.22207948333986	0.933883823560126	1	FALSE
655	ENSDARG00000004529	FALSE	-0.130969689577576	-0.47628837460525	0.728065463873505	1	zgc:173742	0.539358248851955	-0.47628837460525	0.0980147275976698	0.265996740505401	FALSE	0.183365884570787	-0.47628837460525	0.661798066184187	0.992926095146932	FALSE	-0.592552328957571	-0.47628837460525	0.123814776506214	0.331619276434606	FALSE	FALSE	0.18570164996577	-0.237892803520412	0.876620575689873	1	FALSE
656	ENSDARG00000004537	FALSE	-0.309188921895048	6.53366893176595	0.0668143293844145	0.555287275536154	kmt2a	-1.19721558464656	6.53366893176595	4.73750622602878e-12	1.76072802823378e-10	TRUE	-0.647672359908738	6.53366893176595	0.00015282016789784	0.00110022401152042	FALSE	-0.722435355037186	6.53366893176595	2.48124583279133e-05	0.000303346295046518	FALSE	FALSE	0.439287734048482	6.2903673803831	0.00232213854013769	0.0978185820275617	FALSE
657	ENSDARG00000004539	FALSE	0.191687038795268	3.28403321443579	0.311999004872101	1	ptgs2a	1.16636289853497	3.28403321443579	2.85504358720391e-10	8.32617007329612e-09	TRUE	0.440043248258312	3.28403321443579	0.0169526997066208	0.0589816833699912	FALSE	-0.0435511649075987	3.28403321443579	0.82516665496728	1	FALSE	FALSE	0.382455816584008	2.51431778208377	0.0765875753437999	0.621813452197611	FALSE
658	ENSDARG00000004561	FALSE	0.01739664289605	-3.34060567488977	1	1	prkcg	-1.58583941206263	-3.34060567488977	0.379173605513197	0.710903173824195	FALSE	-1.86433032774512	-3.34060567488977	1	1	FALSE	0.804055467091785	-3.34060567488977	1	1	FALSE	FALSE	-0.715438808270001	-1.71301805832018	0.689604424012528	1	FALSE
659	ENSDARG00000004574	FALSE	-0.215779608050895	3.56976461312616	0.230019358387894	0.951441049958574	gtf3c2	-0.835463048665427	3.56976461312616	5.8875006556566e-06	6.82085932746536e-05	FALSE	-0.687707021872447	3.56976461312616	0.000185753911612209	0.00129796244212055	FALSE	-0.610185770952849	3.56976461312616	0.000893483312036919	0.00659166908063534	FALSE	FALSE	-0.217990396000186	3.15218836654267	0.252333970043612	0.970653028840579	FALSE
660	ENSDARG00000004576	FALSE	-0.0541071068965173	5.94725166589807	0.751573694033542	1	plk4	-0.497679087995029	5.94725166589807	0.00358608933271407	0.0182104349000409	FALSE	-0.635470187926198	5.94725166589807	0.000201775502407719	0.00139109128536091	FALSE	-0.301532104546127	5.94725166589807	0.0765533075266911	0.229638738194631	FALSE	FALSE	0.24307311320186	5.92717384584344	0.0963552021591549	0.698655780204174	FALSE
661	ENSDARG00000004577	FALSE	0.371377225828103	2.5328051868414	0.075947349468871	0.581541748228794	zgc:194665	0.0240503586645944	2.5328051868414	0.897154420326015	1	FALSE	-0.681731483894171	2.5328051868414	0.000876344303985653	0.00487240840581526	FALSE	-0.0550405227121828	2.5328051868414	0.791403032060442	1	FALSE	FALSE	0.204316202865834	2.66613879093805	0.330076264722843	1	FALSE
662	ENSDARG00000004580	FALSE	0.567146231940166	3.3609702632118	0.00332388940673646	0.110229573703532	nmnat2	0.739958773365731	3.3609702632118	3.19273496754588e-05	0.000302264166359802	FALSE	0.291045197052272	3.3609702632118	0.123062401292981	0.292286684928992	FALSE	0.392370115243371	3.3609702632118	0.0361613935924982	0.130721267188533	FALSE	FALSE	-0.197696969305869	3.10656755453444	0.307724345883982	1	FALSE
663	ENSDARG00000004581	FALSE	-0.0655210106119137	5.61208420265556	0.701827984098024	1	sel1l	-0.292517880255863	5.61208420265556	0.0873643046033979	0.242765716970221	FALSE	-0.267846950021262	5.61208420265556	0.11932489651089	0.285410829253762	FALSE	0.355065015060365	5.61208420265556	0.037927877113058	0.136013585855175	FALSE	FALSE	-0.0801790649641424	5.08537300670743	0.605678854922339	1	FALSE
664	ENSDARG00000004586	FALSE	1.68675021329354	-2.60423275532345	0.379173605513197	1	ntrk1	0.802127393440822	-2.60423275532345	0.466459507888324	0.821336466323477	FALSE	1.10674166961559	-2.60423275532345	0.222230341021418	0.455871487416673	FALSE	1.09815553402416	-2.60423275532345	0.222230341021418	0.502781034800548	FALSE	FALSE	0.981210886491751	-1.18128580886113	0.309931360928913	1	FALSE
665	ENSDARG00000004587	FALSE	0.0666058198628261	5.5887561004101	0.698687897909794	1	kat5a	-0.0406439101845571	5.5887561004101	0.813844262248126	1	FALSE	-0.122671697587689	5.5887561004101	0.474148031421115	0.796739212618957	FALSE	-0.139117011263943	5.5887561004101	0.417127482816699	0.769210408820717	FALSE	FALSE	0.14181921766173	5.14582193836017	0.35279790892858	1	FALSE
666	ENSDARG00000004588	FALSE	0.175693299331689	8.55781411503574	0.296314268460783	1	sox4a	0.0360343830616847	8.55781411503574	0.830104522248014	1	FALSE	-0.0458795184077096	8.55781411503574	0.785218210654337	1	FALSE	0.389434638297553	8.55781411503574	0.0206794726742731	0.0852880724625695	FALSE	FALSE	-0.267915905136529	7.89641792891179	0.055173946152164	0.548870213786593	FALSE
667	ENSDARG00000004592	FALSE	0.172948383508203	2.53063203773378	0.389220842314095	1	gpr22a	0.547267677748658	2.53063203773378	0.00330375745474823	0.0170185636667848	FALSE	0.211069161734422	2.53063203773378	0.305894373144347	0.571410478181065	FALSE	-0.259534003982389	2.53063203773378	0.214955403673966	0.491102271144962	FALSE	FALSE	0.081631868876909	2.38902297190797	0.753071780075362	1	FALSE
668	ENSDARG00000004594	FALSE	-0.231718926832281	4.97962502513202	0.180484197766689	0.860005578575469	znf800a	-0.280137553594738	4.97962502513202	0.103814612343775	0.277932921167329	FALSE	-0.222735347207813	4.97962502513202	0.199451386468561	0.418111202730458	FALSE	-0.398582912335273	4.97962502513202	0.0218760521849025	0.0891978522495881	FALSE	FALSE	0.200676533820994	4.65048800292849	0.209054813826258	0.935750081388183	FALSE
669	ENSDARG00000004597	FALSE	-0.140502850086151	0.898027950971529	0.551533543086853	1	lrrc4ba	0.285795957654144	0.898027950971529	0.215547992127763	0.480901530186255	FALSE	-0.318838802736773	0.898027950971529	0.21859699644876	0.450057885554825	FALSE	-0.39891687755026	0.898027950971529	0.112590312916857	0.309269108544317	FALSE	FALSE	-0.162191044217331	1.43797188074646	0.618779013166596	1	FALSE
670	ENSDARG00000004598	FALSE	1.33499610438906	-2.32727136415768	0.23512732162014	0.956631056929099	or102-2	0.960341710328746	-2.32727136415768	0.0719835679560613	0.208785732245015	FALSE	1.4983956205904	-2.32727136415768	0.15406493177647	0.340458791884398	FALSE	1.64257181103696	-2.32727136415768	0.099323779478631	0.280845953277548	FALSE	FALSE	-1.80839552378256	-2.182326936455	0.999999999999991	1	FALSE
671	ENSDARG00000004616	FALSE	-0.101742049368837	4.16042928807122	0.563440169834707	1	mtmr2	0.0293121524305963	4.16042928807122	0.87480607313718	1	FALSE	-0.35031169200654	4.16042928807122	0.0493745603395216	0.141455440246784	FALSE	-0.136596307609743	4.16042928807122	0.4426466646015	0.802673181433151	FALSE	FALSE	0.091448927967718	3.99060275898547	0.587648385228341	1	FALSE
672	ENSDARG00000004618	FALSE	0.063684155113491	2.5261407374179	0.781999784853636	1	stx2a	0.0965767657168488	2.5261407374179	0.627404442619178	0.979007646841946	FALSE	-0.034727158900093	2.5261407374179	0.860564878858988	1	FALSE	-0.164776091207821	2.5261407374179	0.407921571062578	0.756867090258175	FALSE	FALSE	-0.149288123005215	1.98674937295875	0.583132435865962	1	FALSE
673	ENSDARG00000004621	FALSE	0.28716576048103	8.98237436458762	0.0876030566841828	0.625708632411515	gpm6ab	-0.68481582909149	8.98237436458762	4.85748021048185e-05	0.000436127157495499	FALSE	-2.40092329531757	8.98237436458762	6.40511968650282e-42	1.27788032027651e-39	TRUE	0.232614807027912	8.98237436458762	0.166105001132138	0.404674310736449	FALSE	FALSE	-0.0115242220629396	8.58668603341531	0.934718749171022	1	FALSE
674	ENSDARG00000004627	FALSE	0.0264915007553929	-1.9555916856144	1	1	panx3	0.846090446432997	-1.9555916856144	0.155395209889667	0.373499794945452	FALSE	0.218475445092592	-1.9555916856144	0.862332303721543	1	FALSE	-1.15199972912619	-1.9555916856144	0.127405819088618	0.331619276434606	FALSE	FALSE	-0.278416953468128	-1.29771397480886	0.777422042121254	1	FALSE
675	ENSDARG00000004632	FALSE	0.180364546373047	4.33672574355776	0.311900025841476	1	egln1b	-0.0621226791078594	4.33672574355776	0.728026700746509	1	FALSE	0.292521635511105	4.33672574355776	0.0946308252521542	0.236467991178735	FALSE	-0.074733953632507	4.33672574355776	0.674914405652405	1	FALSE	FALSE	0.160022923001921	4.54011422637279	0.313406991363302	1	FALSE
676	ENSDARG00000004633	FALSE	1.05014769538051	-1.66358594867752	0.021453072746389	0.316539893698988	epn3b	0.429003052377282	-1.66358594867752	0.470787037991377	0.826405833719075	FALSE	-0.0747666482212727	-1.66358594867752	1	1	FALSE	-0.198091001183137	-1.66358594867752	0.851397448917191	1	FALSE	FALSE	-0.693883031958974	-0.754426359154338	0.416876858765314	1	FALSE
677	ENSDARG00000004634	FALSE	-0.379840712924648	3.2604763673024	0.0341648148396377	0.399750019871313	osbp	-1.06448114225969	3.2604763673024	3.12326902675331e-08	6.02781654302775e-07	TRUE	-0.760086490392253	3.2604763673024	6.10506184522069e-05	0.000492402309540121	FALSE	-0.313764113551089	3.2604763673024	0.0926412039342542	0.266162377590065	FALSE	FALSE	0.00807992428571398	3.04203583360498	1	1	FALSE
678	ENSDARG00000004635	FALSE	-0.26778535447899	5.34821922019556	0.118749825141795	0.726028259750176	epha7	-0.0611587683360499	5.34821922019556	0.723806356402431	1	FALSE	0.16800539118943	5.34821922019556	0.330582334921067	0.606997771533685	FALSE	0.6817092360911	5.34821922019556	7.59394553040044e-05	0.000805650135432802	FALSE	FALSE	0.0493727506706078	5.6215822465766	0.741630567473071	1	FALSE
679	ENSDARG00000004636	FALSE	-0.146031513841694	4.79763897973551	0.397853813856111	1	ccdc9	-0.165976996826915	4.79763897973551	0.340259693401555	0.662675018284477	FALSE	-0.162880343981482	4.79763897973551	0.352359905499322	0.637198694702661	FALSE	0.0450079562518904	4.79763897973551	0.799568854741006	1	FALSE	FALSE	-0.290881748033962	5.71676083030928	0.0486422535290992	0.514254253825197	FALSE
680	ENSDARG00000004643	FALSE	0.511941764795408	0.968132257359496	0.0872171417322089	0.624598425265676	cdhr1a	-0.23612658575621	0.968132257359496	0.312632441948769	0.620684188777409	FALSE	1.13700560923695	0.968132257359496	2.53827235666648e-06	2.91265409452342e-05	TRUE	0.217955192158516	0.968132257359496	0.406082156718218	0.754530438605671	FALSE	FALSE	0.103806859293879	0.440414999259891	0.910267643472935	1	FALSE
681	ENSDARG00000004647	FALSE	-0.0267303998864694	3.44039160186929	0.886266988708292	1	spice1	-0.238272337403425	3.44039160186929	0.197967568279422	0.449543001218267	FALSE	-0.684006758029445	3.44039160186929	0.000184775345002441	0.00129223531601707	FALSE	-0.60517354705474	3.44039160186929	0.000892217480443646	0.00658382402178974	FALSE	FALSE	-0.0709312860786235	2.89556511664406	0.755884999953448	1	FALSE
682	ENSDARG00000004648	FALSE	-0.661924971935339	-2.71969677727358	0.399667439701525	1	kctd16a	-1.52481252337069	-2.71969677727358	0.099323779478631	0.268362355321127	FALSE	-3.1570228188523	-2.71969677727358	0.252516746885209	0.491727222078263	FALSE	0.391644474149916	-2.71969677727358	1	1	FALSE	FALSE	0	-2.2975713398285	1	1	FALSE
683	ENSDARG00000004658	FALSE	0.124182426577695	3.17020705727056	0.515538647356145	1	zgc:101810	1.42077550724756	3.17020705727056	6.01202058704151e-14	3.1231774679008e-12	TRUE	0.927241342797473	3.17020705727056	4.56355792189535e-07	6.30177934692301e-06	TRUE	-0.368861467857519	3.17020705727056	0.0534031812369584	0.177246932263395	FALSE	FALSE	0.194555349448128	2.86611466262269	0.343931730703844	1	FALSE
684	ENSDARG00000004672	FALSE	0.048315983039109	5.31236103454956	0.780123783953378	1	ptk2ab	0.20516374961025	5.31236103454956	0.232665976836819	0.506242310098578	FALSE	0.332965982639191	5.31236103454956	0.0540304781757187	0.152364823991881	FALSE	1.07964032426358	5.31236103454956	4.38905187298885e-10	1.5265451006374e-08	TRUE	FALSE	0.0617414319619975	4.95627314980698	0.693323983153335	1	FALSE
685	ENSDARG00000004680	FALSE	-0.173034965380941	5.04248873680108	0.314636258412047	1	dnajb6a	-0.36721167894176	5.04248873680108	0.0338580276149695	0.115833150905112	FALSE	-0.417727965623327	5.04248873680108	0.0161694861949504	0.0574052064475752	FALSE	-0.0239377154108533	5.04248873680108	0.892415605977768	1	FALSE	FALSE	-0.172019417154372	4.74373069992852	0.275275485808246	1	FALSE
686	ENSDARG00000004687	FALSE	-0.0853697931385072	3.23903280357068	0.644603406691245	1	acaa1	0.959837797782316	3.23903280357068	2.56145739083328e-07	4.07926514935838e-06	TRUE	0.693652448201141	3.23903280357068	0.000171530081990935	0.00121132644220309	FALSE	-0.163455779503153	3.23903280357068	0.393406722410806	0.73953501616876	FALSE	FALSE	-0.00569673164365465	2.50169014449265	1	1	FALSE
687	ENSDARG00000004692	FALSE	0.150021597140613	6.25612705215673	0.37759900116096	1	nabp1a	-0.426780779100363	6.25612705215673	0.0120636592003829	0.0501483059179921	FALSE	-0.739856032490201	6.25612705215673	1.49020836420508e-05	0.000141700514631431	FALSE	-0.57115243674455	6.25612705215673	0.000801405556324301	0.00599916888905833	FALSE	FALSE	-0.081910541465478	6.01372536512075	0.575954227796779	1	FALSE
688	ENSDARG00000004695	FALSE	0.557943271917041	2.43780414789445	0.00554833815235394	0.148137895496347	six4a	0.743720366730344	2.43780414789445	0.000119559741181154	0.000962123801506839	FALSE	0.232671906597013	2.43780414789445	0.240896930503836	0.484865270779524	FALSE	0.0707000284521764	2.43780414789445	0.737176549384561	1	FALSE	FALSE	0.0793022606975383	2.07774861979537	0.753397751163078	1	FALSE
689	ENSDARG00000004696	FALSE	-0.0826032210067658	3.88843744929962	0.642843022643508	1	eefsec	-0.0976994416481634	3.88843744929962	0.591235155513908	0.946833174604202	FALSE	-0.706792284434196	3.88843744929962	9.18126239087005e-05	0.000701538188324939	FALSE	-0.221349046584124	3.88843744929962	0.215332536458785	0.49172207609295	FALSE	FALSE	0.288192213190493	3.44296326154319	0.112039960073188	0.746043535555479	FALSE
690	ENSDARG00000004697	FALSE	0.13511671467355	4.26304852823433	0.447272381299379	1	rxrgb	-0.710650934051467	4.26304852823433	5.0925290102069e-05	0.000454470481371922	FALSE	-1.90606002771241	4.26304852823433	6.35893124920214e-24	5.87478534727425e-22	TRUE	0.0877780267957858	4.26304852823433	0.620673182407479	0.983244997226123	FALSE	FALSE	-0.0205902999489125	3.10043237880145	0.950663996004043	1	FALSE
691	ENSDARG00000004702	FALSE	-0.355784525376854	4.69983153916227	0.0402332784926508	0.433072815168244	irf2bp2a	-0.723849995574451	4.69983153916227	3.69141815791401e-05	0.000342496201127999	FALSE	-0.555280260401613	4.69983153916227	0.00166230056132573	0.008400623815744	FALSE	0.748835450552501	4.69983153916227	1.64729875960758e-05	0.000213511979523469	FALSE	FALSE	0.425203595635013	4.32715203967738	0.00874568923236829	0.210474362821249	FALSE
692	ENSDARG00000004706	FALSE	-0.0887877324218394	6.15153011099963	0.602209745850312	1	syf2	0.124356926557516	6.15153011099963	0.464710491794317	0.82025538390964	FALSE	0.107970800676683	6.15153011099963	0.525908694890789	0.841040115950257	FALSE	-0.0664945901051101	6.15153011099963	0.6968684526712	1	FALSE	FALSE	0.0446878563985936	5.96267940624862	0.763376220141471	1	FALSE
693	ENSDARG00000004712	FALSE	0.554560879596982	5.52964470985949	0.00141040877502977	0.0676677563669767	tbr1b	0.854442727930092	5.52964470985949	6.0498737676483e-07	8.85427069864639e-06	TRUE	1.59646157011766	5.52964470985949	6.21912732484169e-20	4.34004336059768e-18	TRUE	0.37440900213355	5.52964470985949	0.0305308127278107	0.11555656772677	FALSE	FALSE	-0.492701644501704	5.17762809092234	0.00118636439676252	0.0643158843140855	FALSE
694	ENSDARG00000004713	FALSE	-0.0962088134185649	6.34913532825588	0.570322282771977	1	mad2l1	-0.386871495700961	6.34913532825588	0.0228167587999905	0.0842225875341306	FALSE	-0.804821544837912	6.34913532825588	2.53074572184085e-06	2.90709469707751e-05	TRUE	-0.319274443385881	6.34913532825588	0.0602093461388371	0.194962455086626	FALSE	FALSE	0.309259280076937	6.36816232209441	0.0315806580901516	0.416803166027487	FALSE
695	ENSDARG00000004714	FALSE	0.18765064110489	6.38105741135312	0.269552311599487	0.988214890377767	tcf12	0.175734122744476	6.38105741135312	0.29974203622967	0.600925406460074	FALSE	0.454880569894267	6.38105741135312	0.00746104882194898	0.03020833014066	FALSE	0.0611550324789236	6.38105741135312	0.720164844662678	1	FALSE	FALSE	-0.0149129209804144	6.1921688523456	0.92098718910154	1	FALSE
696	ENSDARG00000004721	FALSE	-0.190109923046933	-1.94443207745204	1	1	mpp5b	-0.354062842828619	-1.94443207745204	0.733268838460489	1	FALSE	0.158136629407929	-1.94443207745204	0.885458201292266	1	FALSE	-0.481606355041166	-1.94443207745204	0.417176014156549	0.769210408820717	FALSE	FALSE	0.1776944662696	-1.29750404989615	1	1	FALSE
697	ENSDARG00000004724	FALSE	0.197419072355353	0.878179099684657	0.399978544007824	1	tcea3	0.961277619327088	0.878179099684657	5.21025202120232e-05	0.00046294370417896	FALSE	0.909291556488195	0.878179099684657	0.000541448437743308	0.00323199397859992	FALSE	0.681159204061998	0.878179099684657	0.0129503563928451	0.0592153216740071	FALSE	FALSE	-0.451344334077253	0.265118555818991	0.328030032270966	1	FALSE
698	ENSDARG00000004726	FALSE	-0.0562676932006385	5.53974702533912	0.743073344446751	1	trappc11	-0.120997015544651	5.53974702533912	0.480762507916027	0.839295509846961	FALSE	-0.15079055125813	5.53974702533912	0.380672266949311	0.67562419479297	FALSE	0.0191108881431313	5.53974702533912	0.913154219149592	1	FALSE	FALSE	-0.175593728076542	5.37153885274231	0.243583772501637	0.969432163514736	FALSE
699	ENSDARG00000004735	FALSE	-0.0430948012862404	9.59944025011912	0.797338233848279	1	hnrnpub	-0.405991922617739	9.59944025011912	0.0156893952277494	0.0619348303965055	FALSE	-0.890921699408368	9.59944025011912	1.38539068224586e-07	2.15358054429424e-06	TRUE	-0.269881145756706	9.59944025011912	0.108011927865204	0.299625521716933	FALSE	FALSE	-0.170504669471669	9.51608633456783	0.217313172869598	0.942674786535723	FALSE
700	ENSDARG00000004745	FALSE	-0.589047263059037	2.06691190592223	0.00232235691227958	0.0904467626195593	lmbr1l	-1.49025466197958	2.06691190592223	7.43223644231461e-12	2.70960010206358e-10	TRUE	-1.02600215868399	2.06691190592223	2.2634124204418e-06	2.62785333497919e-05	TRUE	-0.7078602406891	2.06691190592223	0.000877334310979647	0.00648426156732622	FALSE	FALSE	0.252997253485274	2.27030523354394	0.272563443456779	1	FALSE
701	ENSDARG00000004748	FALSE	-0.0486474567521116	3.70419631758076	0.797046657998315	1	zgc:100868	0.685806995474141	3.70419631758076	0.000115453469849254	0.000931880575700605	FALSE	0.287946634016016	3.70419631758076	0.11176248157339	0.271085007277905	FALSE	0.0212528971181941	3.70419631758076	0.91381912633879	1	FALSE	FALSE	-0.0396648395523448	3.29930064993763	0.824190176817656	1	FALSE
702	ENSDARG00000004753	FALSE	-0.429160721667584	-0.0337951091507401	0.143193665370941	0.767948475284936	mylkb	-0.563986477641825	-0.0337951091507401	0.0582436785437439	0.178754664613302	FALSE	-1.88116287267871	-0.0337951091507401	3.02216408282049e-07	4.34486189095147e-06	TRUE	-0.466764501461897	-0.0337951091507401	0.135257164641705	0.34571744039521	FALSE	FALSE	0.284768890288462	0.247431443267871	0.537555918977791	1	FALSE
703	ENSDARG00000004754	FALSE	0.0371957429902335	7.02019725817484	0.825998982931832	1	hspa4a	-0.511979508175991	7.02019725817484	0.00252470253509106	0.0135439337580273	FALSE	-0.676320362220715	7.02019725817484	7.17541619793568e-05	0.0005674355431255	FALSE	0.0438692944290689	7.02019725817484	0.795917943512511	1	FALSE	FALSE	0.136598621976463	6.88132993230527	0.336516717354109	1	FALSE
704	ENSDARG00000004757	FALSE	-0.0268874229845581	11.4287936467287	0.872625205092571	1	ybx1	0.295163259611842	11.4287936467287	0.0785291781235245	0.223114526697276	FALSE	0.336298991484799	11.4287936467287	0.0450601489690745	0.130999110001279	FALSE	-0.156137637571346	11.4287936467287	0.351739706143644	0.681865673850097	FALSE	FALSE	-0.0730746076030444	11.4538565238129	0.595442271701095	1	FALSE
705	ENSDARG00000004763	FALSE	0.26462569943794	0.706767540927477	0.276146050714093	0.998847960891171	hhla2a.2	-0.41281998300312	0.706767540927477	0.116155146532058	0.302638594234259	FALSE	0.215041071198805	0.706767540927477	0.424174804050208	0.734005460954226	FALSE	0.182469337437949	0.706767540927477	0.512199383500637	0.862728496976045	FALSE	FALSE	0.30975161599662	-0.0238822193607245	0.48346684754224	1	FALSE
706	ENSDARG00000004771	FALSE	0.0726240785969673	4.37524944755497	0.678258727508943	1	ankrd10b	0.142925796026361	4.37524944755497	0.413891107179892	0.75735644865463	FALSE	0.408162958197979	4.37524944755497	0.0210445379248913	0.0706700096362521	FALSE	-0.273498787969739	4.37524944755497	0.127933070602379	0.332192866176091	FALSE	FALSE	0.365760936573831	3.78095838985465	0.0360938335340154	0.4441057383754	FALSE
707	ENSDARG00000004774	FALSE	-0.234158753412539	5.17491392684416	0.171572166482625	0.841003922422994	wdr36	-0.4059757353824	5.17491392684416	0.0195215133964986	0.0740942595301276	FALSE	0.532620738529359	5.17491392684416	0.0019999354078252	0.00987577215924004	FALSE	-0.405470298148795	5.17491392684416	0.0197649942666972	0.0821940682292828	FALSE	FALSE	-0.0164235877993131	5.23202679649217	0.920883174849083	1	FALSE
708	ENSDARG00000004782	FALSE	0.017685195835847	5.8775016629844	0.919380270775091	1	fgfr3	0.161201267899478	5.8775016629844	0.344017725418519	0.668826234866397	FALSE	0.291421302462206	5.8775016629844	0.0875328629143182	0.221697987781911	FALSE	0.258126969476689	5.8775016629844	0.130293261739776	0.335827603374616	FALSE	FALSE	-0.414187409286993	5.57648306606605	0.00528022655813587	0.159436367382153	FALSE
709	ENSDARG00000004785	FALSE	-0.0649604647054749	6.86763645856218	0.701255628955237	1	cops2	-0.150059739835408	6.86763645856218	0.375045190636732	0.709798614881367	FALSE	-0.233444410487217	6.86763645856218	0.167354075162166	0.364231998679804	FALSE	-0.311264576474913	6.86763645856218	0.0656858422377421	0.204744904588457	FALSE	FALSE	-0.00333310268843918	6.92895361988028	0.983341454053822	1	FALSE
710	ENSDARG00000004789	FALSE	0.145093349644294	-1.75028911230239	0.791679540272281	1	lrp1ba	-0.737630843265704	-1.75028911230239	0.163820967991509	0.390032790034693	FALSE	0.581330692004972	-1.75028911230239	0.616195281675775	0.945281181570537	FALSE	0.853677805356634	-1.75028911230239	0.345905475533514	0.675403546343434	FALSE	FALSE	0.475990819842998	-0.524175670334901	0.472581172252897	1	FALSE
711	ENSDARG00000004794	FALSE	0.073974332396387	-0.280742307877717	0.928480620337189	1	ccdc146	0.884441475392802	-0.280742307877717	0.0048178222542383	0.0234088719121215	FALSE	0.612300904575701	-0.280742307877717	0.0526360420488666	0.149114204793624	FALSE	0.200736655234868	-0.280742307877717	0.623422175032985	0.984427869987474	FALSE	FALSE	0.087144903694206	-0.525175349816007	1	1	FALSE
712	ENSDARG00000004796	FALSE	-0.0425812657699245	5.53075282615358	0.805772272787793	1	mgrn1b	0.264340929571285	5.53075282615358	0.121616442204441	0.314033159793481	FALSE	-0.0456349916174974	5.53075282615358	0.792502974739773	1	FALSE	-0.0322500954182093	5.53075282615358	0.853419887875043	1	FALSE	FALSE	-0.503149931653117	4.62326514129984	0.001485593499114	0.0749015513041663	FALSE
713	ENSDARG00000004806	FALSE	-0.369490216933086	4.21600664619252	0.0347544910168301	0.403216570769645	grwd1	-0.217433029054727	4.21600664619252	0.225536639832406	0.494335211117467	FALSE	0.245629148978651	4.21600664619252	0.166233639186732	0.362254100807647	FALSE	0.26786130674332	4.21600664619252	0.130558616234362	0.336378244330648	FALSE	FALSE	0.196018282750828	4.32958003828983	0.227269741199837	0.95530674448047	FALSE
714	ENSDARG00000004823	FALSE	-0.586038008065319	-0.526968015476993	0.144497037336508	0.771980229042754	asz1	0.550832450733035	-0.526968015476993	0.0974393153873366	0.264788713662253	FALSE	1.23117937650596	-0.526968015476993	0.000164198117669046	0.00116511516181483	FALSE	0.470661804151098	-0.526968015476993	0.243964661681075	0.535671533509915	FALSE	FALSE	0.83197576550546	-0.454177435887057	0.163672377740252	0.844579779492075	FALSE
715	ENSDARG00000004830	FALSE	-0.108377450064356	6.55370632881651	0.522692472039303	1	flot2a	0.463572788992687	6.55370632881651	0.00641252243397809	0.0297822378681759	FALSE	0.574256466051904	6.55370632881651	0.000733772080321611	0.00417099598882342	FALSE	0.469535840469118	6.55370632881651	0.00573214779182295	0.0304690170300886	FALSE	FALSE	0.0543597128412557	6.00730288432828	0.711608403829054	1	FALSE
716	ENSDARG00000004836	FALSE	0.0158499011017314	7.07502343605184	0.92580371305339	1	dnajc5ab	-0.174456991021144	7.07502343605184	0.30118540076772	0.603149777262531	FALSE	-0.729001989168325	7.07502343605184	1.85621219528443e-05	0.000171960599076496	FALSE	0.0478718225655407	7.07502343605184	0.777612172947035	1	FALSE	FALSE	-0.199928389172622	6.26474524805639	0.166541769352251	0.850492829669473	FALSE
717	ENSDARG00000004840	FALSE	0.0378875433983204	5.41439489544207	0.826182561908923	1	rassf1	-0.395650426275821	5.41439489544207	0.0213118940274118	0.0795897261727201	FALSE	-0.745273925126545	5.41439489544207	1.60464206088919e-05	0.000151091700245298	FALSE	-0.425754496557806	5.41439489544207	0.0132207230827125	0.060097555863826	FALSE	FALSE	0.135053950181178	5.11219412996178	0.377492898843566	1	FALSE
718	ENSDARG00000004843	FALSE	-0.147831009588225	5.35553958829114	0.390719421457284	1	foxp1a	0.291168412702638	5.35553958829114	0.0904060445868289	0.249385407580259	FALSE	0.610515376856617	5.35553958829114	0.000379479748671253	0.00238882722160069	FALSE	-0.149293646104899	5.35553958829114	0.387560441589925	0.731483781805244	FALSE	FALSE	-0.259641280999275	4.94881443287012	0.0924589461102958	0.686789613409507	FALSE
719	ENSDARG00000004851	FALSE	0.0109594567534378	3.63854965338629	0.9547653518701	1	hinfp	-0.305063760352781	3.63854965338629	0.0888948223881209	0.245675161388773	FALSE	-0.715094615264047	3.63854965338629	0.000105346914623639	0.000791014006825386	FALSE	-0.300212387125673	3.63854965338629	0.0988388948779599	0.280156965173124	FALSE	FALSE	0.296538389643681	3.28017537362872	0.116304609182606	0.755765275928888	FALSE
720	ENSDARG00000004861	FALSE	-0.382868407869335	1.04137165381466	0.107284150689903	0.69089919179734	esrrga	-0.237930460354051	1.04137165381466	0.29337595416577	0.593467655478405	FALSE	0.381769647158005	1.04137165381466	0.16726856115677	0.364140794659088	FALSE	0.92295216586247	1.04137165381466	0.000206475990298825	0.00188983934830222	FALSE	FALSE	-0.0623555715352433	1.34510367712665	0.881457366277366	1	FALSE
721	ENSDARG00000004864	FALSE	2.66926491978776	-3.57217653474641	0.501677831256804	1	foxr1	2.70658746011655	-3.57217653474641	0.501677831256804	0.844832638002758	FALSE	5.12548240610387e-15	-3.57217653474641	1	1	FALSE	5.12548240610387e-15	-3.57217653474641	1	1	FALSE	FALSE	-1.80851671180788	-2.18226406462137	0.999999999999991	1	FALSE
722	ENSDARG00000004866	FALSE	-0.163202589103851	4.65513816548631	0.348359277257492	1	mindy1	-0.27398032385055	4.65513816548631	0.116433246379058	0.303203809436817	FALSE	-0.28204158273427	4.65513816548631	0.107516751610547	0.262259583136437	FALSE	-0.000680513167024654	4.65513816548631	1	1	FALSE	FALSE	0.103508264864932	4.32301917141212	0.529331854943258	1	FALSE
723	ENSDARG00000004869	FALSE	-0.237523555005741	0.590327658007958	0.578234876654816	1	penka	0.643198584990765	0.590327658007958	0.00560313415382902	0.0266005726543824	FALSE	1.38398670188016	0.590327658007958	2.86439337403969e-08	5.14073247923679e-07	TRUE	-0.0308804001702497	0.590327658007958	0.949243158675474	1	FALSE	FALSE	-0.292077153058346	0.701770325284385	0.48420858041427	1	FALSE
724	ENSDARG00000004870	FALSE	-0.0113915678251442	6.77844484459434	0.94691120686363	1	psen1	-0.355501600473961	6.77844484459434	0.0359299344855698	0.121501877051642	FALSE	-0.239873128280379	6.77844484459434	0.156438803630591	0.343928467689752	FALSE	0.0941517376971898	6.77844484459434	0.577780704749517	0.937362360611339	FALSE	FALSE	0.123401298923323	6.65220779084023	0.387950153737551	1	FALSE
725	ENSDARG00000004871	FALSE	-1.65916635218082	-2.94499376870621	0.379173605513197	1	mst1rb	0.492075310018728	-2.94499376870621	0.79530415022708	1	FALSE	2.79129184401364	-2.94499376870621	0.0235899502978421	0.0778020049031195	FALSE	-1.86725612014301	-2.94499376870621	1	1	FALSE	FALSE	-1.14276095233045	-1.8829492278413	0.626689216272743	1	FALSE
726	ENSDARG00000004874	FALSE	0.287173179664076	-0.0721742420405329	0.52297095711605	1	spata6l	-0.125781980785753	-0.0721742420405329	0.66763685060085	1	FALSE	1.5442474764742	-0.0721742420405329	1.63009008467922e-07	2.49578764377439e-06	TRUE	0.32199566831017	-0.0721742420405329	0.424823160238016	0.779289777241667	FALSE	FALSE	-0.222115376251893	0.898924606367294	0.522705137095275	1	FALSE
727	ENSDARG00000004875	FALSE	-0.124559965480237	4.29495536794227	0.490700728359461	1	tmc6b	0.870359165191538	4.29495536794227	7.23747643666932e-07	1.0372971957712e-05	TRUE	1.05415996987414	4.29495536794227	2.44261676964689e-09	5.35268850060086e-08	TRUE	0.213086649377291	4.29495536794227	0.233188073150402	0.518975919713322	FALSE	FALSE	-0.0531199315629854	3.7564816441963	0.763981540909066	1	FALSE
728	ENSDARG00000004877	FALSE	-0.0306554363632628	5.029410411965	0.932593691801329	1	rock2b	6.72740876439772	5.029410411965	1.61324193474298e-192	5.24626277178417e-188	TRUE	-0.365840947924379	5.029410411965	0.114125375018255	0.275957855275013	FALSE	-1.10780250819159	5.029410411965	1.81365026688165e-05	0.000232478938427242	FALSE	FALSE	0.418355067987398	0.748346897084593	0.239400941288677	0.969432163514736	FALSE
729	ENSDARG00000004880	FALSE	-0.00432783286645597	1.81337117693973	1	1	acsm3	0.825252396401796	1.81337117693973	9.55819128010589e-05	0.000791727917547232	FALSE	1.84076964823387	1.81337117693973	1.98333432175075e-18	1.19662397297466e-16	TRUE	-0.329593904037801	1.81337117693973	0.169896971211141	0.411181774487333	FALSE	FALSE	-0.596579939979349	1.45268450890797	0.0384821375014656	0.458738677253541	FALSE
730	ENSDARG00000004889	FALSE	-0.34568545539368	3.83932713321719	0.054760646418785	0.508491291929849	aga	-0.237407007883013	3.83932713321719	0.188045842793619	0.43223429514055	FALSE	0.118648349131795	3.83932713321719	0.507998095804305	0.821241701906741	FALSE	0.0995379194704713	3.83932713321719	0.580337216344574	0.940243437401632	FALSE	FALSE	0.016819765862362	3.58110519540072	0.943293872897922	1	FALSE
731	ENSDARG00000004891	FALSE	-0.0540112499951911	5.57240444062452	0.754167888874994	1	pex19	0.522124587016923	5.57240444062452	0.00226178774885821	0.0123343090195491	FALSE	0.218318812104755	5.57240444062452	0.20360839400166	0.425208385110068	FALSE	0.0876737045308952	5.57240444062452	0.610703700487875	0.973676733826822	FALSE	FALSE	-0.0353411520243908	5.02606456979983	0.822969562215966	1	FALSE
732	ENSDARG00000004898	FALSE	-0.352656794451893	1.32153905802676	0.127592611119067	0.726431928364468	zp2l2	-0.278942405845315	1.32153905802676	1	1	FALSE	-0.192684960753996	1.32153905802676	0.341604036551144	0.62336363103323	FALSE	-1.17325935067011	1.32153905802676	4.5484530481637e-08	1.08681626103074e-06	TRUE	FALSE	0.113312244286944	0.609720932175633	0.833657014104798	1	FALSE
733	ENSDARG00000004904	FALSE	4.80221944786494	-2.39448618077218	0.00226204855450772	0.0887799043947218	gys2	0.845760214110262	-2.39448618077218	0.205085927359005	0.461933395048819	FALSE	1.175558227519	-2.39448618077218	0.105678705565214	0.25847409032647	FALSE	-1.6171560883941	-2.39448618077218	0.186260570393628	0.440294919016831	FALSE	FALSE	-0.954210823480583	-1.42391203264308	0.349261741153944	1	FALSE
734	ENSDARG00000004906	FALSE	-0.0519629503368303	7.66897056249857	0.757702543888667	1	stip1	-0.239453204715569	7.66897056249857	0.155477440558567	0.373642208613996	FALSE	-0.264981818211772	7.66897056249857	0.116098746334346	0.278948302347831	FALSE	-0.212251687175206	7.66897056249857	0.208065940320758	0.478595469592409	FALSE	FALSE	0.0229939041420091	7.65615503694319	0.870859543473451	1	FALSE
735	ENSDARG00000004925	FALSE	-0.250897419921712	2.86802760095471	0.179792580199857	0.860005578575469	immp2l	-0.0514356794744196	2.86802760095471	0.802718614688615	1	FALSE	0.696241374822439	2.86802760095471	0.00023567344602405	0.00159006233707512	FALSE	-0.0358765758767541	2.86802760095471	0.866562575936306	1	FALSE	FALSE	-0.0659561504125434	2.65725508973521	0.784361162782373	1	FALSE
736	ENSDARG00000004930	FALSE	0.0373401049908918	4.12659107043496	0.847372860750307	1	lmo7a	-0.0294876934655767	4.12659107043496	0.874631501862121	1	FALSE	-0.101319383115015	4.12659107043496	0.570789167454751	0.89442797309442	FALSE	0.706720510510649	4.12659107043496	5.81602342413509e-05	0.000641577617886273	FALSE	FALSE	0.00524399608767008	4.1514431215302	0.986435733076218	1	FALSE
737	ENSDARG00000004931	FALSE	-0.640568308450669	-2.17646014566947	0.347366882817582	1	slc8a3	0.208075689593037	-2.17646014566947	0.851397448917191	1	FALSE	0.990172644319392	-2.17646014566947	0.251860077877326	0.491727222078263	FALSE	0.413133580884794	-2.17646014566947	0.79530415022708	1	FALSE	FALSE	-0.460943294151018	-1.23917596639296	0.586640935368042	1	FALSE
738	ENSDARG00000004932	FALSE	0.321060216537954	3.10984591276103	0.10250128084318	0.677181230531446	anos1b	0.980007069729489	3.10984591276103	1.7970332882552e-07	2.96496816509687e-06	TRUE	1.83526340417415	3.10984591276103	6.18740262789587e-22	4.96825514714009e-20	TRUE	1.05799470346954	3.10984591276103	3.92691897812686e-08	9.49467696421453e-07	TRUE	FALSE	-0.226909231680759	2.23276810230612	0.354991194147594	1	FALSE
739	ENSDARG00000004937	FALSE	-0.0779015064702485	5.98273699070581	0.64723628556928	1	skp2	-0.549978526276312	5.98273699070581	0.00127480719381348	0.00755406886713092	FALSE	-0.674053896714604	5.98273699070581	7.99355902227003e-05	0.000625934359268532	FALSE	-0.757885909505081	5.98273699070581	9.5286320197475e-06	0.000131468440085782	FALSE	FALSE	-0.148176572361563	5.68607938262747	0.317161863491331	1	FALSE
740	ENSDARG00000004939	FALSE	-0.339364485148536	4.66445567157238	0.0485211953886304	0.475417075636716	mtdhb	-1.41195241232867	4.66445567157238	3.56530445664286e-15	2.17939287462455e-13	TRUE	-1.42691223625301	4.66445567157238	1.88666786032648e-15	8.97081289073395e-14	TRUE	-1.02810386287765	4.66445567157238	5.76708939646344e-09	1.64658250371371e-07	TRUE	FALSE	-0.30930559489877	5.91731755323992	0.0345863544970575	0.435274089877829	FALSE
741	ENSDARG00000004948	FALSE	-0.0955986336128577	6.05349368493263	0.575188626505087	1	bccip	-0.19883033238093	6.05349368493263	0.243659844576619	0.523508069875242	FALSE	0.289495962251099	6.05349368493263	0.0886294025702522	0.223758106636488	FALSE	-0.000804132974000171	6.05349368493263	0.997528918462018	1	FALSE	FALSE	-0.0103657357569587	5.91027865405564	0.94816219847547	1	FALSE
742	ENSDARG00000004952	FALSE	-0.959744618669896	-2.31709517936877	0.0741049409590452	0.575705819092189	rsad2	0.316877097327709	-2.31709517936877	0.701869036047114	1	FALSE	1.15301073219016	-2.31709517936877	0.351898880818763	0.636400378390956	FALSE	-0.490536074084139	-2.31709517936877	1	1	FALSE	FALSE	1.82531866458773	-1.79442964489795	0.377815360454572	1	FALSE
743	ENSDARG00000004953	FALSE	-0.164275944358614	-2.20299244941027	0.862332303721543	1	mxb	0.100476206118563	-2.20299244941027	1	1	FALSE	-3.1570228188523	-2.20299244941027	0.252516746885209	0.491727222078263	FALSE	1.89267647658477	-2.20299244941027	0.0397161214026368	0.140770383434741	FALSE	FALSE	0.159238210816735	-1.88260706757235	1	1	FALSE
744	ENSDARG00000004954	FALSE	-0.331862282223751	1.28788556505199	0.102485222774393	0.677181230531446	grna	-0.344111138430399	1.28788556505199	0.135368116169591	0.335761661035398	FALSE	0.0382859266399424	1.28788556505199	0.944521872356473	1	FALSE	0.968288015518492	1.28788556505199	0.000328334069380185	0.00281355044433297	FALSE	FALSE	-0.29268670129933	1.02296546223478	0.385906728307603	1	FALSE
745	ENSDARG00000004956	FALSE	0.00663665103955024	6.6606828468903	0.969426839518546	1	zmat2	0.082789922253383	6.6606828468903	0.62472271155803	0.979007646841946	FALSE	-0.392480874529712	6.6606828468903	0.0207132048169896	0.0697807335179222	FALSE	-0.142140681437371	6.6606828468903	0.401670398009326	0.748430075235249	FALSE	FALSE	-0.121061523166036	6.24757172250607	0.403161455988945	1	FALSE
746	ENSDARG00000004964	FALSE	-0.602915603445957	0.927470801293613	0.00645945897080818	0.163472066716484	cyp4t8	0.271900099597246	0.927470801293613	0.259346647922874	0.541332027628489	FALSE	-0.800736613769748	0.927470801293613	0.0050761791318607	0.0217435913287816	FALSE	-1.21537250529753	0.927470801293613	4.54212515641894e-05	0.000514654915020618	FALSE	FALSE	0.00788768249536633	-0.423730268741607	1	1	FALSE
747	ENSDARG00000004979	FALSE	-0.365952825633274	-0.696573509116948	0.377533185517802	1	elovl5	1.51830602660276	-0.696573509116948	6.52959708495134e-06	7.46633253173761e-05	FALSE	-0.0456658538114215	-0.696573509116948	1	1	FALSE	0.168524349463402	-0.696573509116948	0.759157962750741	1	FALSE	FALSE	0.875520480554673	-0.523557086426466	0.148726682984934	0.812171451877883	FALSE
748	ENSDARG00000004988	FALSE	0.398765051356031	4.39689249335553	0.02649772072039	0.351573185567965	ppp3ca	0.560083394846062	4.39689249335553	0.00118026397778685	0.00707114674974733	FALSE	0.29983556056407	4.39689249335553	0.0922074384454826	0.231479535143361	FALSE	0.368835511468983	4.39689249335553	0.0379153080813787	0.136013585855175	FALSE	FALSE	-0.235918923102853	4.05634568139376	0.159981236044222	0.837074763658366	FALSE
749	ENSDARG00000005002	FALSE	-0.00588745553023228	4.6812647697828	0.975142815963269	1	brf1b	-0.398251688627098	4.6812647697828	0.022737964297503	0.0840175660669011	FALSE	-0.94975141709843	4.6812647697828	8.5208071921791e-08	1.38548324944832e-06	TRUE	-0.533049827161745	4.6812647697828	0.00238825350563604	0.0148104508015416	FALSE	FALSE	0.0260427403341631	4.22735556850422	0.883700579090334	1	FALSE
750	ENSDARG00000005004	FALSE	0.642313747176046	-0.624057149237065	0.136189328231426	0.747994756643467	slc5a12	1.06843840175032	-0.624057149237065	0.000750482541226242	0.00478918607548615	FALSE	0.313972224486917	-0.624057149237065	0.412524403611422	0.718586619821278	FALSE	-0.0472502089543615	-0.624057149237065	1	1	FALSE	FALSE	0.3150287651385	-0.837963592433166	0.671001456425013	1	FALSE
751	ENSDARG00000005010	FALSE	-0.187396114345889	0.504968338151762	0.465600001672878	1	si:dkeyp-2e4.8	-0.122795650480028	0.504968338151762	0.795540869162477	1	FALSE	0.925302168556087	0.504968338151762	0.000343808936178099	0.00218885407292713	FALSE	-0.496221551682725	0.504968338151762	0.101595792126271	0.285922471281781	FALSE	FALSE	0.58682139099237	1.12185638509073	0.0698257634367154	0.598191208367225	FALSE
752	ENSDARG00000005015	FALSE	-0.209316611446058	6.27639727721149	0.216952482423516	0.937954630206428	tspy	-0.362003495108376	6.27639727721149	0.033222140563487	0.114112143244347	FALSE	-0.416118317955473	6.27639727721149	0.0145105268291101	0.0524546834685039	FALSE	-0.439027443248581	6.27639727721149	0.00994199726333775	0.0474552972704017	FALSE	FALSE	-0.0238119625941805	5.75257513435865	0.874990453212092	1	FALSE
753	ENSDARG00000005023	FALSE	0.0546150919709581	6.48393737447213	0.747683035194843	1	fkbp9	0.489634106940486	6.48393737447213	0.00393053079654824	0.019685948175535	FALSE	0.128982808297968	6.48393737447213	0.447359120752027	0.764282564058624	FALSE	0.435278295026935	6.48393737447213	0.0103285494311469	0.0489199573989074	FALSE	FALSE	0.0554827297738081	6.2748457777797	0.70314328140781	1	FALSE
754	ENSDARG00000005026	FALSE	0.163665207971842	5.12064032600511	0.349619892764729	1	tshz1	0.297795867127912	5.12064032600511	0.0844241537965076	0.23643416133848	FALSE	1.89715384155714	5.12064032600511	7.04729852525294e-27	7.69054188057804e-25	TRUE	0.797801615495289	5.12064032600511	4.84503407464736e-06	7.20112011460385e-05	FALSE	FALSE	-0.0361557357122298	4.2987630631234	0.839603024460486	1	FALSE
755	ENSDARG00000005034	FALSE	0.113868662939861	3.4845078769294	0.548965097552618	1	crppa	0.475057365558411	3.4845078769294	0.00866023859501906	0.0382287171318067	FALSE	0.924034086638761	3.4845078769294	3.32567921781775e-07	4.74138922242145e-06	TRUE	0.0787458119996661	3.4845078769294	0.673158267321772	1	FALSE	FALSE	-0.0626704126772993	3.3646858307055	0.748292810112514	1	FALSE
756	ENSDARG00000005049	FALSE	0.472030427909719	2.25757195780945	0.0269723204137547	0.355100503958467	rab20	0.752182891169331	2.25757195780945	0.000165770438390864	0.0012774537100642	FALSE	1.12692304320142	2.25757195780945	1.66698588104733e-08	3.14263077400923e-07	TRUE	0.870277120385157	2.25757195780945	1.59460329708321e-05	0.000207425996884584	FALSE	FALSE	-0.337257728692492	1.63098949888617	0.215412236011261	0.942674786535723	FALSE
757	ENSDARG00000005050	FALSE	-0.738236519533367	8.39911241299228	0.0160478087672823	0.267935088145507	wnt2ba	-1.00674914599365	8.39911241299228	0.00156099805466029	0.00899586332403912	FALSE	9.02413747744542	8.39911241299228	5.6711811797961e-304	1.84426811966969e-299	TRUE	-0.310762524539146	8.39911241299228	0.132559587481342	0.34026661811455	FALSE	FALSE	0.57680561776871	0.546977466771181	0.134285553668066	0.775959338528778	FALSE
758	ENSDARG00000005057	FALSE	-0.00307468665567361	4.06666679127881	0.990534573918393	1	dimt1l	-0.242032809381063	4.06666679127881	0.174830753436353	0.409797300535744	FALSE	-0.0999173833950289	4.06666679127881	0.579090701954429	0.904361919290395	FALSE	-0.368552717204704	4.06666679127881	0.040557295099793	0.143283349988622	FALSE	FALSE	-0.41728195819006	3.33882912452722	0.0234817635396317	0.361052931588095	FALSE
759	ENSDARG00000005058	FALSE	-0.283854173592299	7.4683399881765	0.092079415335737	0.642717876522466	ncapd2	-0.628168288556658	7.4683399881765	0.000207343349278793	0.00154686985972616	FALSE	-0.817886462568225	7.4683399881765	1.4247029754519e-06	1.75178190069509e-05	TRUE	-0.521458552920025	7.4683399881765	0.00201985263392758	0.0130225233257979	FALSE	FALSE	0.157666610761326	7.44839106555243	0.262043138959794	0.993132461590646	FALSE
760	ENSDARG00000005078	FALSE	0.0283701219112053	5.59842876970395	0.869165568415399	1	eif4e3	0.235325400402783	5.59842876970395	0.167889315570644	0.397509000300411	FALSE	0.0292588062543986	5.59842876970395	0.866531054490935	1	FALSE	-0.0777382581241749	5.59842876970395	0.651555845052137	1	FALSE	FALSE	0.0202328528117675	5.22203932621242	0.900036046461757	1	FALSE
761	ENSDARG00000005085	FALSE	-0.3564969693617	4.82770086656375	0.0428593753641935	0.445584043108558	ggctb	-0.916500972514165	4.82770086656375	1.20590008379168e-07	2.05533913652545e-06	TRUE	-0.475790454603731	4.82770086656375	0.00657873597324994	0.0271394765761878	FALSE	0.530414834113916	4.82770086656375	0.00218371311292932	0.0139052967363348	FALSE	FALSE	0.0651654803311792	4.78702868479045	0.677904038424799	1	FALSE
762	ENSDARG00000005092	FALSE	-0.4988661610063	2.06300528117852	0.0138428432183849	0.246803323169888	cep89	-0.522747211238314	2.06300528117852	0.0140617867489777	0.0569759911633137	FALSE	0.273370310135251	2.06300528117852	0.170209612483775	0.368992901911994	FALSE	-0.248604623992993	2.06300528117852	0.231116065780722	0.515281397174625	FALSE	FALSE	0.570351418291856	2.03024802070457	0.0178750608026501	0.311926457050643	FALSE
763	ENSDARG00000005095	TRUE	0.895451417246027	2.13066478169044	2.80515003533595e-05	0.00533470638298977	glcea	0.318817117413921	2.13066478169044	0.0930836822485142	0.255212996098279	FALSE	0.602930969078269	2.13066478169044	0.00538145282066784	0.0228346614989716	FALSE	0.158582270049434	2.13066478169044	0.490654228430413	0.849362925472265	FALSE	TRUE	0.154819959242661	1.60989910304637	0.598225616406755	1	FALSE
764	ENSDARG00000005098	FALSE	-0.0762062252163427	6.54376411373573	0.652982382842738	1	zgc:86764	-0.687579475485877	6.54376411373573	5.34872352211196e-05	0.000473694141990961	FALSE	-1.10737939766865	6.54376411373573	1.0693738522938e-10	2.92235610727683e-09	TRUE	-0.438094607608982	6.54376411373573	0.00975992000546959	0.0467028544111052	FALSE	FALSE	-0.132829960341724	6.32125496993729	0.358103624225579	1	FALSE
765	ENSDARG00000005104	FALSE	0.0299985881317691	5.19413338117829	0.864978944499977	1	limk2	0.252214217146875	5.19413338117829	0.142681807229412	0.350321809822611	FALSE	0.313535752277569	5.19413338117829	0.0707172780310518	0.186817699558879	FALSE	1.29727607806697	5.19413338117829	8.70939381853869e-14	4.90865662008454e-12	TRUE	FALSE	0.0847759456386873	4.3310306037206	0.603826504192896	1	FALSE
766	ENSDARG00000005108	FALSE	0.222409684993918	3.86906981938722	0.21936680766433	0.940550646644101	oclna	1.01311085260766	3.86906981938722	1.49620042747405e-08	3.14928400656675e-07	TRUE	0.784232164740139	3.86906981938722	1.19786283701211e-05	0.000116805095830986	FALSE	-0.0611309170580066	3.86906981938722	0.742594639644095	1	FALSE	FALSE	0.308244972959229	3.42542357141768	0.0873961679510814	0.665758580878231	FALSE
767	ENSDARG00000005112	FALSE	-0.151566998989592	0.248970778524553	0.626077635656286	1	cdh17	0.596565850080776	0.248970778524553	0.0140407309285905	0.0569368403007605	FALSE	-0.835840400210151	0.248970778524553	0.011912958810206	0.044499129394429	FALSE	0.0983117554420968	0.248970778524553	0.739576897826629	1	FALSE	FALSE	0.72802713210894	-0.265675466998179	0.205783082788346	0.928040182759061	FALSE
768	ENSDARG00000005115	FALSE	0.0811825526512015	5.99425151185641	0.63532236606102	1	calub	0.000417998829874611	5.99425151185641	0.999328949688611	1	FALSE	-0.213190670652007	5.99425151185641	0.211684545034238	0.438414304197772	FALSE	0.07617206141763	5.99425151185641	0.655310122955041	1	FALSE	FALSE	-0.0687246023574911	5.51834865480758	0.648460885010413	1	FALSE
769	ENSDARG00000005122	FALSE	-0.0947536451394135	7.52679848563324	0.573694243674179	1	atp2a2b	-0.252038217145094	7.52679848563324	0.134917178046073	0.334873044577797	FALSE	-0.0674756840365096	7.52679848563324	0.690058872852819	1	FALSE	0.555603148109491	7.52679848563324	0.00101406384404293	0.00732341910021676	FALSE	FALSE	0.0777809715567482	7.74007600074357	0.578767175473554	1	FALSE
770	ENSDARG00000005126	FALSE	-0.59573673596164	2.149763107519	0.00155726629945252	0.070951901257064	large1	-1.25539416007352	2.149763107519	1.5418870781506e-08	3.23272570617939e-07	TRUE	-1.07167999638512	2.149763107519	1.23077129191247e-06	1.53937829623328e-05	TRUE	-1.20577852278549	2.149763107519	7.75262896604172e-08	1.77421178026514e-06	TRUE	FALSE	0.551499292651458	2.9188736588333	0.0055480933992925	0.164021815768175	FALSE
771	ENSDARG00000005128	FALSE	-0.257407714658751	5.81010097592492	0.130185962460375	0.728808314548353	rnaseh2b	-0.248225009264565	5.81010097592492	0.146893240050732	0.358805492179858	FALSE	-0.412780407188222	5.81010097592492	0.0157093192895838	0.0559609007883959	FALSE	-0.805811650697362	5.81010097592492	2.77313111523088e-06	4.38629493518035e-05	TRUE	FALSE	-0.326535414275296	5.50144881414371	0.0285538553403218	0.399557390562506	FALSE
772	ENSDARG00000005134	FALSE	-0.00103048124695122	6.91307087460777	0.995770555959205	1	psmd11b	-0.172306872752511	6.91307087460777	0.307957746377011	0.613350435581847	FALSE	-0.514043456785889	6.91307087460777	0.00248360711190805	0.0117976779549006	FALSE	0.0323637715330326	6.91307087460777	0.849034758869229	1	FALSE	FALSE	-0.343176327024848	6.29531847246637	0.0173982511154894	0.307328151154652	FALSE
773	ENSDARG00000005139	FALSE	-0.784827125833196	0.206748251048041	0.434767879828214	1	hhatlb	0.203694364238212	0.206748251048041	0.344637211614695	0.669790361663173	FALSE	1.83560654476854	0.206748251048041	0.00546476134073699	0.0231338243687538	FALSE	3.35322742670043	0.206748251048041	2.30520919190856e-11	9.73576661309953e-10	TRUE	FALSE	-0.226177701686477	1.80280599433923	0.400684088668646	1	FALSE
774	ENSDARG00000005141	FALSE	0.625830726346638	1.10823977680662	0.0264720908788764	0.351403877288509	camkvb	0.556020319335884	1.10823977680662	0.00804119419402006	0.0360043556642616	FALSE	0.112236599886182	1.10823977680662	0.702055100860404	1	FALSE	0.252002780391701	1.10823977680662	0.333376193021569	0.657452625655635	FALSE	FALSE	-0.444166623943947	1.15755854723333	0.164030307898072	0.844697642572495	FALSE
775	ENSDARG00000005150	FALSE	-0.583842473585564	-0.587117742001629	0.104520811617801	0.684350824142575	tbx20	-1.25723895369905	-0.587117742001629	0.0010421865509155	0.0063456106788564	FALSE	-0.234285993092304	-0.587117742001629	0.592481254084838	0.918680702943734	FALSE	-0.633375466809889	-0.587117742001629	0.0841663057119809	0.24754348030692	FALSE	FALSE	0.434504461031124	-0.0233042316180978	0.40573634775857	1	FALSE
776	ENSDARG00000005154	FALSE	-0.731591332205357	-2.50934848266345	0.374311005953151	1	aspa	-1.20964299499729	-2.50934848266345	0.627504163307919	0.979007646841946	FALSE	2.38416721788835	-2.50934848266345	0.00346120635053495	0.0157359977780719	FALSE	1.77348770949321	-2.50934848266345	0.0631681382429081	0.201612312853015	FALSE	FALSE	0.388299265830175	-1.238669604442	1	1	FALSE
777	ENSDARG00000005159	FALSE	-0.375202837640992	2.80219574275664	0.0444847038768515	0.452738523616944	cyth1a	-1.26621708196055	2.80219574275664	1.10848914214667e-10	3.4728388152803e-09	TRUE	-1.24468974189913	2.80219574275664	5.17594774992134e-10	1.28294070752623e-08	TRUE	0.105091156571981	2.80219574275664	0.58672240069429	0.948085091705755	FALSE	FALSE	0.077968862526623	1.91130984169048	0.819831174940302	1	FALSE
778	ENSDARG00000005162	FALSE	0.0548870663520959	7.86179775957736	0.745126859431005	1	tpm3	0.441608664744971	7.86179775957736	0.00880061672656561	0.0387589458217651	FALSE	0.0838110072199668	7.86179775957736	0.61883524585196	0.948732896242963	FALSE	0.711403503202014	7.86179775957736	2.55683371409266e-05	0.000311067087101733	FALSE	FALSE	-0.0488155799325029	7.55456670880491	0.728809479428991	1	FALSE
779	ENSDARG00000005163	FALSE	-0.634484642807959	0.453329249048904	0.0150967652878082	0.258924383809636	efr3a	-0.199935880342429	0.453329249048904	0.474458620936568	0.831101230964567	FALSE	0.374111482630868	0.453329249048904	0.174371636849659	0.376244521982471	FALSE	-0.0120911932980049	0.453329249048904	1	1	FALSE	FALSE	0.32613459128919	0.704202354950769	0.368213061224755	1	FALSE
780	ENSDARG00000005172	FALSE	0.212096834659526	4.18625854845291	0.227482613784472	0.949882844016986	dynll2b	0.510306871207765	4.18625854845291	0.00435268197419573	0.0214598571559801	FALSE	0.734625458735897	4.18625854845291	3.53496218268155e-05	0.000304763971847307	FALSE	0.245748337167465	4.18625854845291	0.170141501725001	0.411651040554797	FALSE	FALSE	-0.380957245634303	3.70811871096653	0.0284296062059776	0.398504652507927	FALSE
781	ENSDARG00000005176	FALSE	-0.261307540284339	0.192509749330278	0.857146947268106	1	zgc:101040	-0.290499460415933	0.192509749330278	0.261843925922596	0.545249693987503	FALSE	-1.38151020037887	0.192509749330278	8.96047161186088e-07	1.16371620134871e-05	TRUE	-0.396740368598387	0.192509749330278	0.125744445238078	0.331619276434606	FALSE	FALSE	-0.310698118738934	-0.0253835400702402	0.570620989301469	1	FALSE
782	ENSDARG00000005179	FALSE	-0.348822434660843	3.25332563910519	0.0626588022031287	0.545053291730126	dglucy	0.241602467811529	3.25332563910519	0.206865865929216	0.464783609231595	FALSE	1.17833874270313	3.25332563910519	1.42895579700449e-10	3.81837654220098e-09	TRUE	0.374978823356004	3.25332563910519	0.0436948360180065	0.151053927090959	FALSE	FALSE	0.144326468560439	2.81950198839361	0.494713238133167	1	FALSE
783	ENSDARG00000005185	FALSE	0.54620747708235	2.01640153249593	0.0247135836579956	0.338188313272296	cpn1	1.01245346957912	2.01640153249593	1.03392090755365e-07	1.79227654123906e-06	TRUE	0.958450925809938	2.01640153249593	8.6871095743983e-06	8.7816227342068e-05	FALSE	0.343818517343892	2.01640153249593	0.135185118240366	0.345587614588217	FALSE	FALSE	-1.49817367787416	0.360037824989886	0.000431318678387242	0.0322447894739152	TRUE
784	ENSDARG00000005186	FALSE	0.0962413882229796	5.84672176926019	0.572990660346356	1	sp4	-0.065603942356503	5.84672176926019	0.700511648563396	1	FALSE	-0.33145705762797	5.84672176926019	0.0527719793160586	0.149450907198313	FALSE	-0.266332396864597	5.84672176926019	0.119616538505476	0.323250827873589	FALSE	FALSE	-0.144391863224987	6.07889606464588	0.321344488315941	1	FALSE
785	ENSDARG00000005191	FALSE	-0.132957587187058	9.18156208915488	0.42851431820773	1	ahcy	-0.172282375113512	9.18156208915488	0.305013429364826	0.608675504001688	FALSE	0.217506458568713	9.18156208915488	0.195128404238023	0.410598943204593	FALSE	-0.693424031148442	9.18156208915488	3.93839598780699e-05	0.000457253257848923	FALSE	FALSE	0.0592557594749984	9.48486053312492	0.668241272463576	1	FALSE
786	ENSDARG00000005210	FALSE	0.15024133722229	3.00470264388777	0.429492459709478	1	coro2a	0.648212150197505	3.00470264388777	0.000444074220744389	0.00302529121122241	FALSE	0.331440574121628	3.00470264388777	0.0761958861938269	0.197835546429002	FALSE	-0.525080732547201	3.00470264388777	0.0060988963107664	0.0320000174291906	FALSE	FALSE	-0.0980205813238983	2.42682456767798	0.691375333220698	1	FALSE
787	ENSDARG00000005216	FALSE	-0.477101703889265	0.35767832523782	0.0512789545738915	0.491045819417831	zgc:158328	-2.31621993049726	0.35767832523782	1.77630985576915e-11	6.20680792033146e-10	TRUE	-1.30824533379686	0.35767832523782	2.8323220195791e-05	0.000250495273529269	FALSE	-0.523612238036118	0.35767832523782	0.070682463020592	0.216875044785698	FALSE	FALSE	0.824818026649624	0.269805973162022	0.0492232774808275	0.516192100484498	FALSE
788	ENSDARG00000005218	FALSE	0.00383870542418329	2.0779597140979	1	1	wrnip1	0.27140004712887	2.0779597140979	0.177101575613198	0.414132684183591	FALSE	0.672331723103228	2.0779597140979	0.00102262321778848	0.00555743767421145	FALSE	0.0379534848733592	2.0779597140979	0.872669538433617	1	FALSE	FALSE	0.31524590351348	2.27134178194463	0.182567726445028	0.882268273682798	FALSE
789	ENSDARG00000005220	FALSE	0.10534348714011	3.33449706842265	0.583795750506929	1	pdcd6	0.614564003233276	3.33449706842265	0.000683099988287444	0.00442694532066713	FALSE	0.467620517175035	3.33449706842265	0.0115895627534483	0.0435462253890399	FALSE	0.406143113544793	3.33449706842265	0.0286844236889024	0.109665819229145	FALSE	FALSE	0.195316453850313	3.08449909740909	0.317356822160585	1	FALSE
790	ENSDARG00000005221	FALSE	-0.110057697094173	-1.46505944366676	1	1	desmb	0.203662933449222	-1.46505944366676	0.707791259494362	1	FALSE	1.47785951673022	-1.46505944366676	0.0417485529997461	0.123300603355893	FALSE	3.16386398795575	-1.46505944366676	9.32685473726755e-10	3.08868957287109e-08	TRUE	FALSE	0.843589997106785	-1.5603172129035	0.729009443841861	1	FALSE
791	ENSDARG00000005230	FALSE	0.0608196923195116	7.45012863486491	0.719223127925775	1	ssr2	-0.188661498460673	7.45012863486491	0.263219476063128	0.547483041993791	FALSE	-0.00970625666733114	7.45012863486491	0.954729574686102	1	FALSE	0.352829866267229	7.45012863486491	0.0363840314931609	0.131409229693202	FALSE	FALSE	0.046124367650026	7.40303682160052	0.743958693311693	1	FALSE
792	ENSDARG00000005232	TRUE	-0.601992772503758	3.49988567442503	0.000737018861887579	0.0451035584917096	ccdc85ca	-0.788545044916026	3.49988567442503	2.20775709249068e-05	0.000219292182797181	FALSE	-1.95068163062971	3.49988567442503	2.89631822164973e-23	2.54562888021755e-21	TRUE	-0.374225225529515	3.49988567442503	0.0397670667886141	0.14093559415494	FALSE	TRUE	0.094928362185984	4.62544987452378	0.549165978277138	1	FALSE
793	ENSDARG00000005236	FALSE	-0.0707017548074092	7.75282779656403	0.674403339168072	1	srcap	-0.490730773828577	7.75282779656403	0.00364886038909525	0.0184715037131659	FALSE	-0.624807708719208	7.75282779656403	0.000221634869836322	0.00150849015635772	FALSE	-0.401639881239152	7.75282779656403	0.0173097044819762	0.0736602446681324	FALSE	FALSE	0.212198930825146	7.86634800171043	0.128908772824326	0.761233574041601	FALSE
794	ENSDARG00000005246	FALSE	-0.0424750252665423	3.76185398565177	0.814387315879877	1	asb3	-0.364467171548826	3.76185398565177	0.0430165448376476	0.139857729380244	FALSE	-0.277061065709501	3.76185398565177	0.124020394786489	0.294196749467985	FALSE	-0.163035766791535	3.76185398565177	0.365924832822073	0.703551824723531	FALSE	FALSE	0.261470701061656	3.62650749430064	0.138898478625165	0.78941084940337	FALSE
795	ENSDARG00000005251	FALSE	-0.138158457437401	5.17702894770371	0.422099852647816	1	rpe	0.00888161636028205	5.17702894770371	0.961374912126232	1	FALSE	0.286512952478149	5.17702894770371	0.0964434749459442	0.240111912819025	FALSE	-0.218143516461156	5.17702894770371	0.207941684825563	0.478405630741232	FALSE	FALSE	0.00781375840258899	5.12885297301527	0.966835378407014	1	FALSE
796	ENSDARG00000005254	FALSE	0.109101756077084	7.8523851163188	0.517840752329905	1	kdelr2a	-0.090095027791029	7.8523851163188	0.592478548419264	0.94834327818275	FALSE	-0.384153602754944	7.8523851163188	0.0228070278974317	0.0757671414061168	FALSE	0.605536172889389	7.8523851163188	0.000333847892688097	0.00285328080689012	FALSE	FALSE	-0.0665945937422702	7.41850080324303	0.636926625530879	1	FALSE
797	ENSDARG00000005271	FALSE	0.0172323070068215	-2.82991528462964	1	1	zc3h12a	0.393625838074847	-2.82991528462964	1	1	FALSE	-1.15316870690569	-2.82991528462964	0.458575634482311	0.776887288664649	FALSE	-0.653214685100412	-2.82991528462964	0.730178306868842	1	FALSE	FALSE	-0.367513254894078	-1.42347386985788	0.756649885557457	1	FALSE
798	ENSDARG00000005274	FALSE	-0.143026480708846	4.09303467648046	0.421019986248376	1	rad52	-0.657236938319362	4.09303467648046	0.000267875249928086	0.00194709502182865	FALSE	-0.582992185690838	4.09303467648046	0.000972485632768236	0.00532451060710302	FALSE	-0.264548339541926	4.09303467648046	0.132361322648373	0.339864574212203	FALSE	FALSE	0.087384528497942	4.04849563667222	0.613097743879243	1	FALSE
799	ENSDARG00000005284	FALSE	0.131397515896037	1.84134307841301	0.585490879513318	1	fbxl15	0.304541284469805	1.84134307841301	0.123847614423586	0.318454949452922	FALSE	0.638177009679513	1.84134307841301	0.00328747001391627	0.0150809034916853	FALSE	0.228554870958089	1.84134307841301	0.324648708446888	0.644249383314762	FALSE	FALSE	-1.05140493293139	0.893847788007621	0.00296107737448013	0.11503780606055	FALSE
800	ENSDARG00000005314	FALSE	0.0174722138353295	-3.36809152336939	1	1	CALHM1	-2.52063534485178	-3.36809152336939	0.0419265048519877	0.136988841332929	FALSE	5.12548240610387e-15	-3.36809152336939	1	1	FALSE	5.12548240610387e-15	-3.36809152336939	1	1	FALSE	FALSE	1.94608237953966	-2.18193265216055	0.999999999999991	1	FALSE
801	ENSDARG00000005315	FALSE	-0.017638375561814	8.05771188127252	0.916873391833709	1	celf1	0.0152910058587928	8.05771188127252	0.92770674667655	1	FALSE	-0.220977433960424	8.05771188127252	0.189654030342405	0.401135431801649	FALSE	-0.129851211399112	8.05771188127252	0.440767951834913	0.79992040815176	FALSE	FALSE	-0.368249810833134	7.55849898157029	0.00874453747594893	0.210474362821249	FALSE
802	ENSDARG00000005318	FALSE	0.00843740681416382	5.29025889029569	0.963049042092931	1	stam2	0.3131274220288	5.29025889029569	0.0683850158358314	0.201383746715679	FALSE	0.126706909707276	5.29025889029569	0.463499136230983	0.783093927173294	FALSE	0.372238482451372	5.29025889029569	0.0305442806254311	0.115594088902481	FALSE	FALSE	-0.42184060877792	4.48030664405295	0.00878447229551519	0.210474362821249	FALSE
803	ENSDARG00000005320	FALSE	-0.289304623828148	-0.393192408760134	0.506626241904445	1	nipsnap1	0.385323511748316	-0.393192408760134	0.27740105363257	0.568938084266597	FALSE	0.930620176809682	-0.393192408760134	0.0043913384459081	0.019207364708308	FALSE	0.59970439475412	-0.393192408760134	0.0863315690683824	0.251861722984103	FALSE	FALSE	-2.69906269525393	-0.931135171416877	0.00160550705902817	0.0786311589752954	FALSE
804	ENSDARG00000005327	FALSE	0	-3.60326888515301	1	1	ftr66	-1.83785095835998	-3.60326888515301	1	1	FALSE	-2.65133598374869	-3.60326888515301	0.501677831256804	0.813693918826497	FALSE	-2.65481962017713	-3.60326888515301	0.501677831256804	0.849362925472265	FALSE	FALSE	0.137565667731788	-2.07518741475004	1	1	FALSE
805	ENSDARG00000005332	FALSE	-0.194237269739728	-0.781793462979416	0.649159524556406	1	lipib	-0.334968283261538	-0.781793462979416	0.416823244079572	0.761479236979253	FALSE	-1.51855821444765	-0.781793462979416	0.00637346902720699	0.0264234080526226	FALSE	1.36907915251085	-0.781793462979416	0.000158217608011333	0.00151375010665742	FALSE	FALSE	-0.140906074442042	0.307192735766495	0.810624739109051	1	FALSE
806	ENSDARG00000005335	FALSE	0.0146089690901121	-2.68575419494041	1	1	slc22a4	0.103536912089371	-2.68575419494041	0.867041016966763	1	FALSE	3.8569031921412	-2.68575419494041	0.0646077753854163	0.173769320613162	FALSE	3.55538037669587	-2.68575419494041	0.127520941410972	0.331619276434606	FALSE	FALSE	3.25753588222233	-1.97480025584915	0.251694936036724	0.969432163514736	FALSE
807	ENSDARG00000005343	FALSE	0.433021257205658	2.02180253779783	0.0452500281524096	0.455723417626622	ccdc85al	0.0916825717774503	2.02180253779783	0.645059891795696	0.997959120768472	FALSE	0.68821419905128	2.02180253779783	0.00108364573300867	0.005856765703414	FALSE	0.778223835276411	2.02180253779783	0.000218522475549932	0.00198445990083323	FALSE	FALSE	0.221717189898832	1.61030619814117	0.429127074180279	1	FALSE
808	ENSDARG00000005350	FALSE	-0.143316550205833	6.01518692299209	0.399766421968656	1	dip2ba	0.261054744355507	6.01518692299209	0.124715360392028	0.320232413734603	FALSE	-0.244738009234609	6.01518692299209	0.152487726077032	0.338464736681599	FALSE	0.362940837016587	6.01518692299209	0.033266892783426	0.122103438782523	FALSE	FALSE	0.200524080721173	5.50607272943157	0.178744192431867	0.875146343647661	FALSE
809	ENSDARG00000005355	FALSE	0.442451108137372	4.48363012583081	0.0151703860965564	0.259248272079837	larp6a	0.35277898718174	4.48363012583081	0.0413606365525828	0.135849702119987	FALSE	0.0669117435805478	4.48363012583081	0.706059346516593	1	FALSE	0.526894447794338	4.48363012583081	0.00254451285998501	0.0156422605305695	FALSE	FALSE	0.121776979015064	4.49986419966572	0.448638001821515	1	FALSE
810	ENSDARG00000005356	TRUE	-0.788396102385096	0.742716639938018	0.000354373245776537	0.0279714027977014	tyro3	-0.626430169302121	0.742716639938018	0.0288246620824975	0.101833569899274	FALSE	0.0532856973664764	0.742716639938018	0.899112945021621	1	FALSE	0.163868389440346	0.742716639938018	0.57924693477504	0.939038400741989	FALSE	TRUE	0.150599822528702	0.561167501731429	0.669749931115154	1	FALSE
811	ENSDARG00000005359	FALSE	-0.127827557344872	6.89296953364035	0.449705499164842	1	sucla2	-0.24710767697467	6.89296953364035	0.144299483559112	0.353762369050089	FALSE	-0.366479343946187	6.89296953364035	0.0303515130941524	0.0956610976760842	FALSE	-0.110779396043489	6.89296953364035	0.51237003063292	0.862728496976045	FALSE	FALSE	0.141266232274403	6.92684086142583	0.319702913676217	1	FALSE
812	ENSDARG00000005364	FALSE	0.285518174578772	0.135940506073678	0.355981133890374	1	grin3ba	0.73886508769326	0.135940506073678	0.00941792077767539	0.0408486362533301	FALSE	1.66364890048676	0.135940506073678	2.71307267017418e-09	5.92141766671573e-08	TRUE	-0.102254195437425	0.135940506073678	0.790392416093054	1	FALSE	FALSE	-0.143406292631496	0.115984082935747	0.791282500414285	1	FALSE
813	ENSDARG00000005368	FALSE	0.335867944093411	4.11714143172695	0.0613840356223293	0.5406849508229	mcamb	-0.165155807861872	4.11714143172695	0.348802243890036	0.674258394537477	FALSE	0.419724294406951	4.11714143172695	0.0176871984138885	0.0611446467970294	FALSE	0.13173554417691	4.11714143172695	0.460539752115848	0.822808083661542	FALSE	FALSE	0.0448447293752761	4.18531152963086	0.789815220590221	1	FALSE
814	ENSDARG00000005371	FALSE	0.602657238302453	-1.47785219259892	0.214989497526173	0.935061984693212	gprc6a	1.14222367692667	-1.47785219259892	0.0282051650789837	0.100003485430501	FALSE	1.63144812902056	-1.47785219259892	0.0189137294432122	0.0646358219307755	FALSE	2.57234002454957	-1.47785219259892	6.55986772757797e-06	9.42436303921135e-05	FALSE	FALSE	0.988763109648951	-0.671102811304661	0.11762061146591	0.759023127204887	FALSE
815	ENSDARG00000005372	TRUE	0.964601302778186	1.13460897749496	0.000177557504159456	0.0181873048141842	camk4	1.07756816366943	1.13460897749496	5.22150048288997e-07	7.74649615436049e-06	TRUE	1.15661468139935	1.13460897749496	2.19068197788644e-06	2.55527180490914e-05	TRUE	0.231283880461838	1.13460897749496	0.390173227996059	0.735602479718166	FALSE	TRUE	-0.236015027622285	0.438216322741612	0.572900254098998	1	FALSE
816	ENSDARG00000005374	FALSE	0.0356868084940975	5.78956617655367	0.835097203434415	1	tubgcp4	-0.345830201232759	5.78956617655367	0.0425991262132098	0.13872657565127	FALSE	-0.538731259434483	5.78956617655367	0.00172422625545255	0.00867447986189926	FALSE	-0.266002297713617	5.78956617655367	0.120650256358188	0.32554473462549	FALSE	FALSE	0.0487341430082843	5.41048977930926	0.748657753645571	1	FALSE
817	ENSDARG00000005382	FALSE	-0.062172353827323	3.9220365820529	0.73251748842555	1	prdm9	-0.398884595939848	3.9220365820529	0.0259900988128272	0.0933198645680844	FALSE	-0.231995536469491	3.9220365820529	0.194219909658024	0.409122390340649	FALSE	-0.330692953892981	3.9220365820529	0.0641569860803679	0.202042971010072	FALSE	FALSE	0.396571147118914	3.99638437024478	0.0186395295006058	0.318862440483799	FALSE
818	ENSDARG00000005392	FALSE	-0.499316391677773	-1.45134380721534	0.392807842046154	1	slc5a5	0.511163803494023	-1.45134380721534	0.337599675417351	0.658474266453084	FALSE	2.80511174068059	-1.45134380721534	1.38004545340117e-09	3.16272573253038e-08	TRUE	-0.534434145060897	-1.45134380721534	0.616195281675775	0.977925458010648	FALSE	FALSE	0.929139287686299	-1.35834617035593	0.553858123522007	1	FALSE
819	ENSDARG00000005394	FALSE	-0.24669812981142	0.606646161510107	0.331243343897351	1	dnmt3aa	-0.422716371830477	0.606646161510107	0.1367662888105	0.338620925822025	FALSE	0.557652983515543	0.606646161510107	0.051531966572544	0.146641542959322	FALSE	1.22602961819448	0.606646161510107	2.15147598473878e-06	3.51234934857958e-05	TRUE	FALSE	0.448985130400293	0.763032559861933	0.205355273388378	0.928040182759061	FALSE
820	ENSDARG00000005397	FALSE	0.149509870777613	5.41543880535535	0.384082928502182	1	trim3b	0.160264178523806	5.41543880535535	0.348790627895843	0.674258394537477	FALSE	-0.216976707473001	5.41543880535535	0.208350921377642	0.432639803537508	FALSE	0.00324817949112491	5.41543880535535	0.987387578320106	1	FALSE	FALSE	-0.0823757399177094	4.76027297106696	0.605702620768465	1	FALSE
821	ENSDARG00000005414	FALSE	0.113968154295585	2.13046930190894	0.566373798644891	1	grapa	-0.367084025954029	2.13046930190894	0.0679129683869968	0.200301989111658	FALSE	-0.345986741006399	2.13046930190894	0.128914573419334	0.296061640707427	FALSE	1.32058864321992	2.13046930190894	1.00890869199845e-10	3.82397560184027e-09	TRUE	FALSE	-0.236856447927684	1.32501243451383	0.451549315297704	1	FALSE
822	ENSDARG00000005416	FALSE	-0.167370454257678	3.84954161974416	0.359756726098603	1	map3k5	0.593146157724376	3.84954161974416	0.00097206647768366	0.00598037404103338	FALSE	1.10292651797167	3.84954161974416	9.24008175872224e-10	2.1933391152821e-08	TRUE	0.421967966598054	3.84954161974416	0.0201727659340372	0.0835905132740686	FALSE	FALSE	-0.0981802868885763	3.08456253261274	0.617279973828422	1	FALSE
823	ENSDARG00000005423	FALSE	0.0581107516464476	5.17685991223872	0.740027638697848	1	pgam1a	0.230967173011251	5.17685991223872	0.180674623626833	0.420644194790063	FALSE	0.362232060799696	5.17685991223872	0.0366444516922706	0.110658145513292	FALSE	0.979046961203544	5.17685991223872	1.59637679773042e-08	4.18662689211237e-07	TRUE	FALSE	-0.182044918265428	5.26939432316801	0.229416883653339	0.959814364647703	FALSE
824	ENSDARG00000005425	FALSE	-0.568539905519016	1.51559940685184	0.00587654896032604	0.153869059734141	wdfy1	-0.731965592384234	1.51559940685184	0.00241955807628824	0.013059589815916	FALSE	-0.867217864115397	1.51559940685184	0.000111797710982941	0.000834058628393034	FALSE	-0.632980854985849	1.51559940685184	0.00436494484181532	0.0245019981933678	FALSE	FALSE	-0.259670253533785	2.32382215844826	0.265328069651649	0.999590920420715	FALSE
825	ENSDARG00000005448	FALSE	-0.170211065463994	3.05622636406651	0.362466799639555	1	mtfmt	-0.12601269022474	3.05622636406651	0.503669869078318	0.847247690574987	FALSE	0.0178016577829158	3.05622636406651	0.927514511239376	1	FALSE	-0.366591469809345	3.05622636406651	0.0513415448304815	0.171952047870625	FALSE	FALSE	-0.119549845938761	2.93877907019726	0.543136718842468	1	FALSE
826	ENSDARG00000005451	FALSE	-0.0416443547420772	8.54845822111515	0.80451437276837	1	gdi2	-0.01957334988112	8.54845822111515	0.907501700951348	1	FALSE	-0.125844067266092	8.54845822111515	0.454038521287053	0.773702196198646	FALSE	0.129966586563991	8.54845822111515	0.439279330152585	0.797886718976879	FALSE	FALSE	0.105624821115509	8.71256008902531	0.446647460901995	1	FALSE
827	ENSDARG00000005453	FALSE	-0.255750444776039	3.46084196349312	0.170461062307153	0.839145284018866	foxp2	-0.0479039125314949	3.46084196349312	0.793717295705331	1	FALSE	-0.199297141804565	3.46084196349312	0.271179958987774	0.521450583389452	FALSE	0.0299857521981614	3.46084196349312	0.875763079358658	1	FALSE	FALSE	-0.413116995655212	4.24331604176978	0.0116290339359523	0.247984382686668	FALSE
828	ENSDARG00000005454	FALSE	-0.220357792667796	7.18713477284627	0.191108162833455	0.877554003861049	tacc3	-0.722972902938017	7.18713477284627	2.06856933948481e-05	0.000207037883938453	FALSE	-0.86447636087783	7.18713477284627	3.67094725527506e-07	5.18138909468512e-06	TRUE	-0.793216370395424	7.18713477284627	2.98411733986812e-06	4.69262552671719e-05	TRUE	FALSE	0.0691835473216762	6.82149687462562	0.627550283977405	1	FALSE
829	ENSDARG00000005456	FALSE	-0.142640933874683	6.16721114197736	0.401149407090273	1	katnb1	-0.193859074753084	6.16721114197736	0.25506192362734	0.53397937815204	FALSE	0.119498179339199	6.16721114197736	0.482537465835214	0.807415404628822	FALSE	-0.108444199160448	6.16721114197736	0.524453711897092	0.874089519828486	FALSE	FALSE	-0.0229106735700172	6.0903175346784	0.877965494155633	1	FALSE
830	ENSDARG00000005458	FALSE	-0.0256446832692283	6.17897373146118	0.881119531419043	1	csnk1g2a	0.01713655043892	6.17897373146118	0.92071747872476	1	FALSE	-0.101076634254287	6.17897373146118	0.553231291048989	0.875350634209756	FALSE	0.198002273060489	6.17897373146118	0.244185857588292	0.535671533509915	FALSE	FALSE	-0.152783363659642	6.53581985064718	0.286788934100478	1	FALSE
831	ENSDARG00000005462	FALSE	-0.178691382824778	6.86327536668416	0.289862606214073	1	kif4	-0.557108353478908	6.86327536668416	0.00101217527537164	0.00618720675847474	FALSE	-0.722867757977076	6.86327536668416	2.13621182945072e-05	0.000194756402281294	FALSE	-0.598303766601058	6.86327536668416	0.000424708165135948	0.00348423550207392	FALSE	FALSE	0.0202470994902155	6.52747144508898	0.890101736370631	1	FALSE
832	ENSDARG00000005463	FALSE	0.178321753052695	5.54937188879421	0.298611779284429	1	slc30a1a	-0.0942456191230805	5.54937188879421	0.582992605144866	0.938606837928167	FALSE	-0.437161081994261	5.54937188879421	0.0115200065295731	0.043314904884	FALSE	0.997959949876201	5.54937188879421	6.69784594722428e-09	1.89568276939716e-07	TRUE	FALSE	0.181089894697949	5.40902450828939	0.226917805215991	0.95463997744166	FALSE
833	ENSDARG00000005464	FALSE	0.256768375476845	2.41934730228441	0.196286875978162	0.891266295282018	dnase1l1	0.695625424728716	2.41934730228441	0.000240273532380576	0.00176980640385421	FALSE	0.545888533860402	2.41934730228441	0.0070255543861067	0.0287457257972056	FALSE	0.0180761970807061	2.41934730228441	0.940031157168633	1	FALSE	FALSE	-0.215288873038228	2.22839836624979	0.354991194147594	1	FALSE
834	ENSDARG00000005468	FALSE	-0.0480961255756335	5.75778040503858	0.778721332162724	1	irf2bp1	0.0840544713294809	5.75778040503858	0.623597365071143	0.979007646841946	FALSE	0.502682739310412	5.75778040503858	0.00334212242923822	0.0153013967899236	FALSE	0.494361358669485	5.75778040503858	0.00389870863512195	0.0223766333946639	FALSE	FALSE	0.124073900449869	5.43742617183279	0.408904066105777	1	FALSE
835	ENSDARG00000005476	FALSE	-0.166278999333379	2.67141361586691	0.375266143764062	1	nav3	-0.638578671947672	2.67141361586691	0.000968467050557005	0.00596713688596321	FALSE	-1.30795610524733	2.67141361586691	2.84248574602507e-10	7.33050249490367e-09	TRUE	-0.713486446167957	2.67141361586691	0.000360725997523684	0.00305171941713585	FALSE	FALSE	0.168827169936987	2.79620786562866	0.423129669536075	1	FALSE
836	ENSDARG00000005479	FALSE	0.147861425627734	6.5169429836436	0.383799425557346	1	tenm3	0.280410736239185	6.5169429836436	0.0974812066460576	0.264858287252886	FALSE	0.671079858267281	6.5169429836436	7.97684698537752e-05	0.000624776165617719	FALSE	0.11554448255659	6.5169429836436	0.497134568069027	0.849362925472265	FALSE	FALSE	0.167047095686866	6.28770588604792	0.248073735536606	0.969432163514736	FALSE
837	ENSDARG00000005481	FALSE	0.500043315818503	1.13641221841925	0.0558737884629277	0.512846627381995	nfkbiaa	1.03479091567005	1.13641221841925	1.67991935706138e-06	2.22892605025035e-05	TRUE	0.473025943140754	1.13641221841925	0.0614926934984915	0.169757418724189	FALSE	0.595894162289693	1.13641221841925	0.0145622370515484	0.0650589296491764	FALSE	FALSE	0.0999898939035485	0.912290291218441	0.856017797874445	1	FALSE
838	ENSDARG00000005482	FALSE	0.0216870544784446	6.40034627774693	0.89939734769776	1	rapgef2	0.0683576366059512	6.40034627774693	0.6867864690544	1	FALSE	-0.0353756677106917	6.40034627774693	0.836148689913761	1	FALSE	0.53111505302513	6.40034627774693	0.00179660308665607	0.0117722209103477	FALSE	FALSE	-0.0713239884941374	6.0813383319956	0.626157105303811	1	FALSE
839	ENSDARG00000005485	FALSE	0.0269936913815626	-1.4923383449793	1	1	ucmab	0.883617832902231	-1.4923383449793	0.204588902147489	0.461485128517468	FALSE	0.789433716881382	-1.4923383449793	0.0710259681220212	0.18749610222649	FALSE	0.189655981884167	-1.4923383449793	0.796276200314631	1	FALSE	FALSE	1.24228575734573	-0.793282428221983	0.0583291153208015	0.56324793270898	FALSE
840	ENSDARG00000005500	FALSE	-0.0155291954027419	3.80386504267629	0.935184548527957	1	dgcr6	0.356895265520051	3.80386504267629	0.0457490443435249	0.146924641719478	FALSE	0.333641503533747	3.80386504267629	0.0622090187099084	0.171443838003917	FALSE	0.0789769464277474	3.80386504267629	0.666346969199589	1	FALSE	FALSE	0.0673121504707868	3.88086333780304	0.704970071825709	1	FALSE
841	ENSDARG00000005510	TRUE	-0.909299172694156	1.48994442727089	7.21548929481585e-05	0.00977698799447548	gdf6b	-2.06541352783799	1.48994442727089	6.97374585631001e-11	2.25433613565807e-09	TRUE	1.24372602979874	1.48994442727089	1.55341195218827e-09	3.51789391957956e-08	TRUE	0.171116960944553	1.48994442727089	0.446162533398899	0.806559874708555	FALSE	TRUE	0.385209876231383	1.14349009421742	0.219700585244193	0.942674786535723	FALSE
842	ENSDARG00000005513	FALSE	-0.00358697836832033	10.6864293128776	0.983016568405138	1	naca	0.262563835568333	10.6864293128776	0.117658046968994	0.305659025997098	FALSE	0.549238423797265	10.6864293128776	0.00108894695498078	0.00588053055064345	FALSE	-0.149620826632383	10.6864293128776	0.372312501229312	0.712798924995715	FALSE	FALSE	-0.213647311130058	10.7258710002099	0.121008156179097	0.759023127204887	FALSE
843	ENSDARG00000005518	FALSE	0.585196778210874	-0.523383056513223	0.176820652420464	0.853346909444433	slc5a9	0.837619025281068	-0.523383056513223	0.0016540299952211	0.00945824783622126	FALSE	-0.743275288218188	-0.523383056513223	0.0881508013880186	0.222925179591413	FALSE	-0.969293963552486	-0.523383056513223	0.0319761259799525	0.119777614583886	FALSE	FALSE	0.4178112934789	-0.711560381036601	0.552001270855703	1	FALSE
844	ENSDARG00000005522	FALSE	0.160712226635414	-1.04342265629785	0.770236636854902	1	galr1a	0.941543875654516	-1.04342265629785	0.0068301471209533	0.0314034192525663	FALSE	0.891660113248507	-1.04342265629785	0.0318533576923155	0.0996700848796402	FALSE	-0.615091546743481	-1.04342265629785	0.241097062574461	0.531298363031373	FALSE	FALSE	-0.936730266423462	-0.526741080964591	0.148726682984934	0.812171451877883	FALSE
845	ENSDARG00000005525	FALSE	0.401927127761447	4.7850302955572	0.0232319907678582	0.328623027303501	acy3.2	0.180064883415011	4.7850302955572	0.295105148508628	0.594555525373165	FALSE	-0.14486995432171	4.7850302955572	0.409003314557634	0.71371473435363	FALSE	0.447622901296924	4.7850302955572	0.00983237329945798	0.0470218793674079	FALSE	FALSE	-0.0190978761568348	4.56035001523629	0.915451669223793	1	FALSE
846	ENSDARG00000005526	FALSE	1.3356534874738	-0.0315439676515711	0.106226726174476	0.687324539433737	igfn1.1	2.87397526559588	-0.0315439676515711	6.70058776480592e-26	9.31209889365336e-24	TRUE	0.708805940708488	-0.0315439676515711	0.0711300513215192	0.187725147620176	FALSE	1.68781756528402	-0.0315439676515711	5.15191412459922e-07	9.76341767668803e-06	TRUE	FALSE	-0.759929762052893	-1.29828002343792	0.394169610236831	1	FALSE
847	ENSDARG00000005536	FALSE	-0.131264864288541	6.12902402070234	0.440033448445866	1	ubr7	-0.260419801195532	6.12902402070234	0.125895093706817	0.321974695337741	FALSE	-0.207026832827123	6.12902402070234	0.22345891371936	0.456090119510047	FALSE	-0.614221015524584	6.12902402070234	0.000322043026584446	0.00276699999793014	FALSE	FALSE	0.0220766489096956	6.24608810030446	0.881702605347127	1	FALSE
848	ENSDARG00000005540	FALSE	-0.123091722404657	6.9251303849535	0.465981725860213	1	xpo7	-0.370525195696694	6.9251303849535	0.0285008536588171	0.100908847140417	FALSE	-0.128775705859482	6.9251303849535	0.446852747925764	0.763497681003827	FALSE	-0.44182600526275	6.9251303849535	0.00919237424586436	0.0446639788548497	FALSE	FALSE	0.107968564687518	6.99282537362719	0.446464478897868	1	FALSE
849	ENSDARG00000005541	FALSE	0.513203193223821	4.71041273257549	0.00511183674270597	0.141967035425583	wif1	0.786110937492506	4.71041273257549	8.36798706785925e-06	9.32580327096583e-05	FALSE	2.27529357314991	4.71041273257549	1.29474444466419e-36	2.13731417971977e-34	TRUE	1.88311018322673	4.71041273257549	5.60838962252716e-26	7.92977524019928e-24	TRUE	FALSE	0.00983708675479765	3.61982950270105	0.981513670733927	1	FALSE
850	ENSDARG00000005544	FALSE	-0.378914526753617	1.35246690863243	0.0869376589430614	0.623550798368851	btbd3a	-0.371495229936159	1.35246690863243	0.115885534938694	0.30207773420767	FALSE	-0.406217344161994	1.35246690863243	0.0717671566980496	0.189130302740727	FALSE	-1.06515166805063	1.35246690863243	4.34563736078437e-06	6.55053829866544e-05	FALSE	FALSE	0.477671859229213	1.62125260518987	0.0779023835415673	0.629099953506771	FALSE
851	ENSDARG00000005547	FALSE	-0.293800939102187	3.68923559097483	0.103602104607474	0.681047188565806	rint1	-0.271188484120232	3.68923559097483	0.134248232334759	0.333569110293884	FALSE	-0.0390891974560089	3.68923559097483	0.832848953739264	1	FALSE	0.276132580297552	3.68923559097483	0.123406224826434	0.331201653161313	FALSE	FALSE	0.190023932156181	3.46136623936009	0.298006590650527	1	FALSE
852	ENSDARG00000005549	FALSE	0.00910195321755639	5.73025122682132	0.958926732978691	1	znf710b	0.0980298456187935	5.73025122682132	0.56574466228744	0.918247974525232	FALSE	-0.0376820742493977	5.73025122682132	0.827401834327535	1	FALSE	0.0849742659804457	5.73025122682132	0.62146599020658	0.983985296339549	FALSE	FALSE	0.159481830666536	5.42824125524023	0.287960679311015	1	FALSE
853	ENSDARG00000005551	FALSE	-0.0667586855503283	8.47359895611883	0.691130083577954	1	hnrnph1l	-0.295328403296147	8.47359895611883	0.0790859145654999	0.22432393734584	FALSE	-0.65988910555362	8.47359895611883	9.32649302467562e-05	0.000711131425937752	FALSE	-0.248798419893601	8.47359895611883	0.139123675379105	0.353323070935453	FALSE	FALSE	0.0571243497879513	8.32464851768103	0.681899357307194	1	FALSE
854	ENSDARG00000005559	TRUE	0.774080993965254	3.78411884360477	6.08651491818719e-05	0.00868129233067752	pou4f1	0.166081815329552	3.78411884360477	0.339728754162801	0.661833048905187	FALSE	0.397424554959759	3.78411884360477	0.0309753997508588	0.0973538223541054	FALSE	0.953785815256489	3.78411884360477	1.83657268432134e-07	3.86072034221912e-06	TRUE	TRUE	-0.204872662841981	3.39667468820978	0.268571894345651	1	FALSE
855	ENSDARG00000005560	FALSE	0.175723629726222	7.69112146590321	0.297505325085203	1	ywhah	0.265893521675592	7.69112146590321	0.114220174623642	0.299747213817995	FALSE	0.100826322846858	7.69112146590321	0.549886820105634	0.870821494513525	FALSE	0.059242395764969	7.69112146590321	0.725539374339527	1	FALSE	FALSE	0.0390327487162764	7.48138901224082	0.782563401492594	1	FALSE
856	ENSDARG00000005561	FALSE	0.0235866928074083	4.53797367281303	0.898582890244207	1	gfm2	-0.0980997112994285	4.53797367281303	0.576114230631471	0.930296180551935	FALSE	0.170752501455693	4.53797367281303	0.330328977077301	0.606635324969156	FALSE	0.0751788630543832	4.53797367281303	0.670380134325269	1	FALSE	FALSE	0.00160370707839711	3.34131862003712	1	1	FALSE
857	ENSDARG00000005565	FALSE	1.10706875828482	-1.31773792154497	0.038830655874587	0.426756650571669	entpd8	0.537352234894996	-1.31773792154497	0.167307274664994	0.396851391109088	FALSE	0.172977677504207	-1.31773792154497	0.882316326193974	1	FALSE	0.089190828547568	-1.31773792154497	1	1	FALSE	FALSE	-0.0034791747859977	-1.12759316242181	1	1	FALSE
858	ENSDARG00000005574	FALSE	-0.433727842962593	6.61736957914415	0.0103008176985329	0.21178830813447	vsx2	-0.358548941990327	6.61736957914415	0.0356707190253275	0.120960561282967	FALSE	0.00515577643713822	6.61736957914415	0.976951029565868	1	FALSE	-0.160305944381736	6.61736957914415	0.344705874509813	0.675087927675947	FALSE	FALSE	0.0913542809364882	6.23833839961491	0.52889093127257	1	FALSE
859	ENSDARG00000005576	FALSE	-0.123769722131797	6.52363669020547	0.465188398895494	1	mphosph8	-0.245151473522047	6.52363669020547	0.148244953779496	0.361090996697566	FALSE	-0.468997156723726	6.52363669020547	0.00575329521996139	0.024173531205204	FALSE	-0.348907862219196	6.52363669020547	0.0396862542934333	0.140770383434741	FALSE	FALSE	0.0711166201806009	7.82202439881643	0.611771092633208	1	FALSE
860	ENSDARG00000005578	FALSE	-0.426512553103633	-1.16971234957235	0.427535661721311	1	ugp2a	0.266426827240425	-1.16971234957235	0.620868835180309	0.979007646841946	FALSE	0.721411359607288	-1.16971234957235	0.10805683021821	0.263478152410301	FALSE	0.471062667583565	-1.16971234957235	0.331834886937176	0.655008832970984	FALSE	FALSE	0.540913860511528	0.52946139364014	0.161335261048047	0.840400879269982	FALSE
861	ENSDARG00000005586	FALSE	-0.216158972341682	-1.38138452186314	0.614833596716166	1	zbtb20	0.298234608937214	-1.38138452186314	0.569287074974815	0.922386312499675	FALSE	-1.52203482838037	-1.38138452186314	0.00637346902720699	0.0264234080526226	FALSE	-1.24830296847186	-1.38138452186314	0.0203504541737961	0.0841766433136415	FALSE	FALSE	-0.677162026467313	2.71383977178099	0.00108167798061559	0.0610697359889218	FALSE
862	ENSDARG00000005590	FALSE	-0.00691074717525395	6.0579672929187	0.96886632553506	1	mtf2	-0.261016164437847	6.0579672929187	0.125266767922367	0.321293106146808	FALSE	-0.315609918147784	6.0579672929187	0.0645896616973992	0.173769320613162	FALSE	-0.324637378111127	6.0579672929187	0.0573273502216942	0.187329705238943	FALSE	FALSE	-0.0263939283174408	5.73704623114226	0.861968213084424	1	FALSE
863	ENSDARG00000005593	FALSE	-0.0416333917136339	5.01588636867544	0.807045926664788	1	rxrga	-0.623225028575446	5.01588636867544	0.000315662081945114	0.00224084935709564	FALSE	-1.95754079096626	5.01588636867544	2.87151235551245e-26	3.04174533554608e-24	TRUE	0.527610844253225	5.01588636867544	0.0022276890498051	0.0141382607142197	FALSE	FALSE	-0.059788646032153	3.97750950049816	0.734382173248199	1	FALSE
864	ENSDARG00000005595	TRUE	1.36791060349025	0.870104060665982	3.32784091425745e-06	0.00103067987173002	adgb	0.711809459754517	0.870104060665982	0.00200257951010193	0.0111513502857046	FALSE	0.193423278402378	0.870104060665982	0.471700446086286	0.793263591032633	FALSE	0.838062203952365	0.870104060665982	0.00050706428108897	0.00406251057428266	FALSE	TRUE	0.0834791877893138	1.33632150359012	0.822209725971387	1	FALSE
865	ENSDARG00000005606	FALSE	-0.22159180301133	6.3594654958447	0.190824864749465	0.877186904791983	paxip1	-0.599410261882072	6.3594654958447	0.000431537240529448	0.00294885292330693	FALSE	-0.917730299983897	6.3594654958447	8.27430001925618e-08	1.34809737788683e-06	TRUE	-0.563392019929655	6.3594654958447	0.000927355902143264	0.00680605144159308	FALSE	FALSE	0.118705188421509	6.3588599650398	0.410176655642962	1	FALSE
866	ENSDARG00000005612	FALSE	0.145060275803617	6.84379852113028	0.391599171199102	1	aph1b	-0.214592607646549	6.84379852113028	0.204346570352283	0.461258448521986	FALSE	-0.442111498277941	6.84379852113028	0.00912964427921926	0.0355564110131988	FALSE	0.251966768208441	6.84379852113028	0.135996101709422	0.347115079474954	FALSE	FALSE	0.0358121811077468	6.81449010044924	0.802745797784172	1	FALSE
867	ENSDARG00000005616	FALSE	0.0174722138353295	-3.57162119705764	1	1	bfb	2.70909088032086	-3.57162119705764	0.501677831256804	0.844832638002758	FALSE	5.12548240610387e-15	-3.57162119705764	1	1	FALSE	5.12548240610387e-15	-3.57162119705764	1	1	FALSE	FALSE	0	-2.2975713398285	1	1	FALSE
868	ENSDARG00000005619	FALSE	-0.0700967978439432	4.84038062390442	0.687244925342892	1	nek2	-0.465118748165865	4.84038062390442	0.0075811231315341	0.034289029796591	FALSE	-1.01792815944987	4.84038062390442	6.69942950826374e-09	1.35911071496405e-07	TRUE	-0.398769886238685	4.84038062390442	0.0213279402604756	0.0872872662057218	FALSE	FALSE	-0.0190306533088061	4.40958022996868	0.918801424892463	1	FALSE
869	ENSDARG00000005625	FALSE	-0.504393181368063	2.3421810800143	0.00834993143615996	0.189490418914112	maco1a	-0.656630969507861	2.3421810800143	0.000859032982181221	0.00538232072591575	FALSE	-0.893346555241142	2.3421810800143	1.65984921250924e-05	0.000155736573545299	FALSE	-0.883224705812763	2.3421810800143	2.29892802118949e-05	0.00028426288687864	FALSE	FALSE	-0.187714911972736	2.65728057406616	0.388606741877751	1	FALSE
870	ENSDARG00000005626	FALSE	0.486084072691791	1.31885078880721	0.0322107800602217	0.391607982195095	RHOU	0.188732612855168	1.31885078880721	0.403668846060203	0.742724994112447	FALSE	-0.0426239131662951	1.31885078880721	0.879379457943406	1	FALSE	-0.294349728238694	1.31885078880721	0.227389783002857	0.5091097834266	FALSE	FALSE	0.228931938686002	1.28780519276451	0.492130455378422	1	FALSE
871	ENSDARG00000005627	FALSE	-1.94106376591383	-2.9463647282194	0.22345308413199	0.940550646644101	zmp:0000000527	0.0970886661783447	-2.9463647282194	1	1	FALSE	-0.517744604157262	-2.9463647282194	0.757954059681648	1	FALSE	-0.228039643694616	-2.9463647282194	1	1	FALSE	FALSE	-0.640272753610521	-1.9758209639845	0.999999999999998	1	FALSE
872	ENSDARG00000005629	FALSE	0.331996710908974	1.03512061144852	0.244660907030812	0.956631056929099	smyd2b	1.21043855995745	1.03512061144852	4.11381823841235e-08	7.71518853017125e-07	TRUE	-0.309709285952366	1.03512061144852	0.206128395539006	0.428681679537537	FALSE	0.181055984784631	1.03512061144852	0.465600001672878	0.829933789432251	FALSE	FALSE	0.344697280536433	0.804917150487434	0.339885045402174	1	FALSE
873	ENSDARG00000005640	FALSE	-0.208154769757423	2.51453761496583	0.28748112689607	1	adat3	-0.181953262187629	2.51453761496583	0.37162616202149	0.705751155625956	FALSE	0.447796495820975	2.51453761496583	0.0188137275517069	0.0643888044602723	FALSE	-0.0859572884381642	2.51453761496583	0.675904469048582	1	FALSE	FALSE	0.441689052041348	2.44984531922307	0.0452491886265852	0.49772431759693	FALSE
874	ENSDARG00000005643	FALSE	-0.272631701986102	5.090583034587	0.113401285231119	0.710697590232412	gcat	-0.396080104359756	5.090583034587	0.0218263628873175	0.0811841840438711	FALSE	-0.0165805426087737	5.090583034587	0.92602506405024	1	FALSE	-0.381760719522856	5.090583034587	0.0276131424924154	0.10657244171058	FALSE	FALSE	0.246834202893231	5.22280266281443	0.102906247384367	0.714253271178451	FALSE
875	ENSDARG00000005645	FALSE	0.152366253072399	6.97832920237812	0.36756288844561	1	robo3	-0.331820448875999	6.97832920237812	0.0495160472718206	0.156899723012726	FALSE	-0.803638735646775	6.97832920237812	2.37230493210689e-06	2.74448083927841e-05	TRUE	0.184295133604923	6.97832920237812	0.275419418441292	0.572874551169737	FALSE	FALSE	-0.0512603471150112	6.75582879504909	0.720854555300598	1	FALSE
876	ENSDARG00000005648	FALSE	-0.10967797337647	0.438825254756426	0.783345308910053	1	olfml2a	-0.342542027668143	0.438825254756426	0.230484176546906	0.502133410685696	FALSE	-0.344055030365211	0.438825254756426	0.170029744636289	0.368698226016678	FALSE	-0.501652709470316	0.438825254756426	0.0590853620801912	0.192068769976791	FALSE	FALSE	0.10529972428332	1.36524325693475	0.767533865285417	1	FALSE
877	ENSDARG00000005651	FALSE	0.046866391699044	4.93716457301198	0.78761790589271	1	hrasb	0.310391812778163	4.93716457301198	0.0708317626072278	0.206420729454884	FALSE	0.0888283214842823	4.93716457301198	0.612311741835941	0.942330123728399	FALSE	0.17851934114276	4.93716457301198	0.305860658667317	0.616193075198931	FALSE	FALSE	-0.0499883138474837	4.32183603594715	0.770379304764987	1	FALSE
878	ENSDARG00000005652	FALSE	0.0706029749154876	4.61762819662013	0.690821828389624	1	man1a1	-0.10927630414541	4.61762819662013	0.537341055579308	0.885942563751729	FALSE	0.454934112795208	4.61762819662013	0.00951171123962025	0.0366537326119742	FALSE	1.36197235117233	4.61762819662013	8.55113885859302e-15	5.25676816032977e-13	TRUE	FALSE	0.330102863982076	3.88604046445088	0.0536530656636493	0.540497803713791	FALSE
879	ENSDARG00000005670	FALSE	0.355579366405351	0.3599988311134	0.150602314086464	0.790954218026043	ttbk2a	-0.192180786568739	0.3599988311134	0.545903700134912	0.896017177024547	FALSE	-0.239996289889855	0.3599988311134	0.506626241904445	0.819581008885213	FALSE	1.96569937881629	0.3599988311134	1.99560567487658e-12	9.64295639628327e-11	TRUE	FALSE	0.220334121747823	0.687609286557758	0.546056731911065	1	FALSE
880	ENSDARG00000005673	TRUE	0.853068254185039	1.93863798804672	0.000280598590521078	0.024076691724922	f3b	1.33555124790171	1.93863798804672	4.76807192978619e-10	1.34017026064518e-08	TRUE	0.827712347461313	1.93863798804672	0.000394479431364905	0.0024698635171326	FALSE	2.78361091105575	1.93863798804672	4.86345489800233e-38	1.26527642626429e-35	TRUE	TRUE	-0.341484669749379	1.1034061813895	0.2776234144889	1	FALSE
881	ENSDARG00000005675	FALSE	-0.035143743368651	5.71286766835428	0.837523146418623	1	sec61a1l	-0.256675966552263	5.71286766835428	0.132888446650686	0.330763311754537	FALSE	-0.470621256354555	5.71286766835428	0.00629841506769899	0.0261422409702069	FALSE	0.307808038106121	5.71286766835428	0.0719324275730618	0.219823986283324	FALSE	FALSE	0.0487047145045451	5.68322577867021	0.745072528681845	1	FALSE
882	ENSDARG00000005679	FALSE	0.145657791283211	4.3432045882772	0.424681588535932	1	trip10a	0.342860124338784	4.3432045882772	0.0525799713206334	0.164831120007201	FALSE	0.409524684070315	4.3432045882772	0.0216836711821414	0.0724869435488525	FALSE	1.90885364086225	4.3432045882772	1.07714410701413e-26	1.6068223100963e-24	TRUE	FALSE	-0.290752831628352	3.25851768478361	0.11725773559029	0.759023127204887	FALSE
883	ENSDARG00000005690	FALSE	0.179625531006852	3.07669295161454	0.356228556160767	1	slc25a23a	0.744725379940277	3.07669295161454	4.07186547957134e-05	0.000373848293042518	FALSE	0.325027367349046	3.07669295161454	0.0869903224356078	0.220613373282848	FALSE	0.0620199741631096	3.07669295161454	0.757078209007647	1	FALSE	FALSE	-0.190898647073192	2.91839986897424	0.339055071975888	1	FALSE
884	ENSDARG00000005699	FALSE	-0.325773561094699	4.92623398985342	0.0580222478373278	0.523786168351673	ddx19	-1.02286505535959	4.92623398985342	7.56419215384052e-09	1.68484608796503e-07	TRUE	-0.925087631587381	4.92623398985342	1.115908226555e-07	1.76848613682108e-06	TRUE	-0.817406324133893	4.92623398985342	2.61066370708468e-06	4.15495452271509e-05	TRUE	FALSE	0.0962628745510404	5.01984444943406	0.532366288352873	1	FALSE
885	ENSDARG00000005704	FALSE	1.22857250982988	-1.44801856678966	0.0629719488455441	0.545053291730126	eps8l3b	1.11899268875217	-1.44801856678966	0.00222883600825302	0.0122002603919186	FALSE	0.877044473643466	-1.44801856678966	0.142340917357648	0.319876071623986	FALSE	-0.235081751345748	-1.44801856678966	0.837724441331759	1	FALSE	FALSE	0.623507522991885	-0.927600855896579	0.369501338201469	1	FALSE
886	ENSDARG00000005713	FALSE	0.451108843998459	2.29445926429095	0.0321025003564717	0.391147737576793	ethe1	0.649890837551147	2.29445926429095	0.00128612278038935	0.00760725951587155	FALSE	0.823784872425729	2.29445926429095	3.37055369828754e-05	0.000292294416715496	FALSE	0.908661559987392	2.29445926429095	4.39437220043159e-06	6.61597147953867e-05	FALSE	FALSE	0.341930495115763	1.8546307491415	0.198077563517637	0.915787522948278	FALSE
887	ENSDARG00000005716	FALSE	1.07980502117263	-0.836460018169802	0.0142882628947538	0.251436314576512	olfml2ba	2.45330181077189	-0.836460018169802	1.75718711790504e-13	8.52577265024365e-12	TRUE	-0.216179022722242	-0.836460018169802	0.681256771713612	1	FALSE	-1.57910047703177	-0.836460018169802	0.00701523574943227	0.0360005470366952	FALSE	FALSE	-0.381502842156216	-0.88337412362492	0.827667429555959	1	FALSE
888	ENSDARG00000005738	FALSE	-0.0485685049847278	5.39937352469154	0.777902423068537	1	rpf1	-0.244145959667886	5.39937352469154	0.155813682019569	0.374284306343358	FALSE	0.0141273158671688	5.39937352469154	0.936047064294038	1	FALSE	-0.253906419201545	5.39937352469154	0.140190422357692	0.35541526621603	FALSE	FALSE	-0.186722806027805	5.96597355969749	0.201360975829778	0.921329113718974	FALSE
889	ENSDARG00000005739	FALSE	-0.444379626624043	4.78513235447137	0.00983404696622764	0.206992367211471	gpm6ba	-1.17252676672576	4.78513235447137	2.7237723384013e-11	9.20759630403432e-10	TRUE	-2.21326138075867	4.78513235447137	6.46975452655363e-33	9.10807000881056e-31	TRUE	-0.81339244240691	4.78513235447137	3.20617122648996e-06	5.00310404440756e-05	FALSE	FALSE	0.248923675191843	4.17410490155484	0.130777693702546	0.766562833310526	FALSE
890	ENSDARG00000005749	FALSE	-0.276317586159556	-2.27492339419375	1	1	cand2	1.09834242721511	-2.27492339419375	0.0139619469223357	0.0566632364800146	FALSE	4.10509444815452	-2.27492339419375	0.0328387136361016	0.100898995412512	FALSE	3.84981269545134	-2.27492339419375	0.0646077753854163	0.202042971010072	FALSE	FALSE	-0.165358393909035	-1.07550717725878	1	1	FALSE
891	ENSDARG00000005754	FALSE	-0.097619299315741	6.87487679849016	0.564645252600202	1	ptprfb	0.598335162677717	6.87487679849016	0.000410673650156154	0.00282587962401145	FALSE	0.282372253325378	6.87487679849016	0.0953831886716807	0.237927536672782	FALSE	0.330258430357801	6.87487679849016	0.0511208314562982	0.171404210636026	FALSE	FALSE	0.28904553722078	6.78554567000355	0.0422004566959616	0.479124710831207	FALSE
892	ENSDARG00000005762	FALSE	0.246799613384842	4.26894138279066	0.17142182404482	0.840937189186653	col14a1a	1.68499965563468	4.26894138279066	2.44759370407711e-21	2.50301092001848e-19	TRUE	0.470664337224041	4.26894138279066	0.0078565050705774	0.0315385193056631	FALSE	0.0373537881411523	4.26894138279066	0.839550296598189	1	FALSE	FALSE	-0.254166653147666	4.02099257112274	0.131284533820452	0.767596734958847	FALSE
893	ENSDARG00000005772	FALSE	0.0197345601484267	5.75734477958261	0.909515866955829	1	tsr2	-0.118565187046625	5.75734477958261	0.489854386427494	0.844832638002758	FALSE	-0.0426571746524099	5.75734477958261	0.803310751092753	1	FALSE	-0.344701749692258	5.75734477958261	0.0435042033536837	0.150474015428823	FALSE	FALSE	0.145479677693061	5.92591235339847	0.320570955819081	1	FALSE
894	ENSDARG00000005774	FALSE	0.0165748336569948	9.29335000292172	0.92130010793571	1	ddx3xb	-0.211145962673128	9.29335000292172	0.208486560414333	0.467940019647603	FALSE	-0.45854052858665	9.29335000292172	0.00642903900292577	0.0266063054689674	FALSE	-0.0762780589062356	9.29335000292172	0.649683897226034	1	FALSE	FALSE	0.188466066016882	9.66607941211791	0.172399870351784	0.865583264715099	FALSE
895	ENSDARG00000005775	FALSE	0.252787701002758	3.54171195409104	0.160544642576247	0.815640021337219	scn8aa	-0.0666691726056301	3.54171195409104	0.713574856874826	1	FALSE	-0.35195207567859	3.54171195409104	0.0627976844008253	0.172583511933984	FALSE	0.278529605402862	3.54171195409104	0.13029194276764	0.335827603374616	FALSE	FALSE	0.0895868543158947	3.19249093505232	0.658790281725928	1	FALSE
896	ENSDARG00000005776	FALSE	-0.254004697699214	1.10023101566894	0.334753067870455	1	guk1b	-0.69020917357503	1.10023101566894	0.00172929303974844	0.00982813870196073	FALSE	-1.03247261795993	1.10023101566894	0.000223390791676386	0.00151885562614486	FALSE	1.10344172216902	1.10023101566894	1.35109066057541e-06	2.32104956586965e-05	TRUE	FALSE	0.327916884293624	-0.180988403028566	0.650345331700094	1	FALSE
897	ENSDARG00000005780	FALSE	-0.916855242476694	-2.8301968829245	0.397252101307478	1	npy8br	-2.03097866760956	-2.8301968829245	0.0424146875568188	0.138222831881726	FALSE	-0.765907361173072	-2.8301968829245	1	1	FALSE	1.83634447311639	-2.8301968829245	0.11527272306857	0.314248382445294	FALSE	FALSE	0.168415136145471	-1.71257624141364	1	1	FALSE
898	ENSDARG00000005783	FALSE	-0.267894334516742	1.25383094399369	0.248143235130117	0.956631056929099	ncanb	-0.415281268090136	1.25383094399369	0.0553200881989869	0.171562966644197	FALSE	-0.253586873952446	1.25383094399369	0.292048809621874	0.552593663170032	FALSE	-0.7575421964007	1.25383094399369	0.00177213838729429	0.0116471180991937	FALSE	FALSE	0.102508748742844	1.58383100102056	0.739049028999744	1	FALSE
899	ENSDARG00000005786	TRUE	-1.01334005611884	-0.58166403636083	0.000732255933851439	0.0450150528711698	ppm1f	-0.78733265739873	-0.58166403636083	0.0411382621967068	0.135228574409876	FALSE	-2.38809858360709	-0.58166403636083	2.85355717597863e-07	4.12434130501444e-06	TRUE	-0.939240643005553	-0.58166403636083	0.0151983227156146	0.067080544884879	FALSE	TRUE	-0.242854293842436	-0.183254945051874	0.650345331700094	1	FALSE
900	ENSDARG00000005789	FALSE	-0.138640423924962	3.63017712360728	0.473994301448695	1	enpp1	0.803888976169892	3.63017712360728	6.49477210626012e-06	7.43959101428598e-05	FALSE	0.496887800667954	3.63017712360728	0.00559928058030803	0.0236663119926719	FALSE	-0.200130278776545	3.63017712360728	0.276015516661885	0.57380455167452	FALSE	FALSE	-0.13391443739391	2.96550746483949	0.505040468650837	1	FALSE
901	ENSDARG00000005791	FALSE	0.0594735517659445	10.303930461665	0.723022376819656	1	rpl28	0.406911014541045	10.303930461665	0.0154238848135768	0.0611236620164658	FALSE	0.549174710073644	10.303930461665	0.00109206029790977	0.00589342862396711	FALSE	-0.213253390688818	10.303930461665	0.20370850763543	0.471636100548496	FALSE	FALSE	-0.0450167137994264	10.2827261267839	0.74413558609022	1	FALSE
902	ENSDARG00000005799	FALSE	0.429936155624924	2.41074574080408	0.033709787786323	0.396614435170486	smim14	1.1081736148459	2.41074574080408	7.44979013029429e-09	1.66278088563603e-07	TRUE	0.986744729607931	2.41074574080408	9.61214821849653e-07	1.23839697458162e-05	TRUE	0.236753449639841	2.41074574080408	0.258638707686614	0.545809913949946	FALSE	FALSE	0.247346096971712	1.8061335188179	0.36946508970126	1	FALSE
903	ENSDARG00000005800	FALSE	0.0521310564288505	1.93019693560511	0.8225944345616	1	ampd3a	-0.94513548832068	1.93019693560511	1.67780485437438e-05	0.000172774584750648	FALSE	0.064605552054181	1.93019693560511	0.769235747968122	1	FALSE	0.168535927830779	1.93019693560511	0.438545031961377	0.796730974267261	FALSE	FALSE	0.0337665260601553	1.27752948481258	1	1	FALSE
904	ENSDARG00000005814	FALSE	1.33139785325966	-2.88467325403003	0.23512732162014	0.956631056929099	klhl10a	1.27281093609152	-2.88467325403003	0.458575634482311	0.811761996263935	FALSE	2.0043650634661	-2.88467325403003	0.0703272486117317	0.186059398377279	FALSE	0.525617599306965	-2.88467325403003	1	1	FALSE	FALSE	0.471582162177575	-1.48974876691534	0.999999999999999	1	FALSE
905	ENSDARG00000005821	FALSE	0.0162683212027573	0.116094071807284	1	1	ncf2	0.455131089043394	0.116094071807284	0.0892667614047357	0.24655640231714	FALSE	-0.287071496538335	0.116094071807284	0.391809174115738	0.69157806894506	FALSE	0.569475600478894	0.116094071807284	0.0493200227331812	0.166445186054718	FALSE	FALSE	0.151348232904721	0.594021820273357	0.674404969939927	1	FALSE
906	ENSDARG00000005823	FALSE	-0.11440754904477	6.01025379385767	0.501572401685403	1	slc39a10	-0.320654028081178	6.01025379385767	0.0594308609637359	0.181712260111009	FALSE	-0.011095053552571	6.01025379385767	0.94962984520243	1	FALSE	0.182461810907495	6.01025379385767	0.285097791221172	0.58690765148525	FALSE	FALSE	-0.00790601474608539	5.71901448562522	0.962951410525768	1	FALSE
907	ENSDARG00000005827	FALSE	-0.049250081625601	6.66560685094485	0.771298664822281	1	eif2s1a	-0.21008414638186	6.66560685094485	0.215379252778782	0.480591004553726	FALSE	-0.136617631643648	6.66560685094485	0.420305472381248	0.729366806928399	FALSE	-0.255027510920732	6.66560685094485	0.132371608147963	0.339864574212203	FALSE	FALSE	-0.132239854007808	6.39660051151183	0.359059683213714	1	FALSE
908	ENSDARG00000005828	FALSE	-0.128621662664176	0.224248076045674	0.693268931699974	1	faima	-0.218800522899621	0.224248076045674	0.479993719784463	0.838268394145896	FALSE	-0.131438055683742	0.224248076045674	0.703645760289704	1	FALSE	-0.343919545815165	0.224248076045674	0.257712757228385	0.544244357754859	FALSE	FALSE	0.0247002400629107	0.139242258643959	1	1	FALSE
909	ENSDARG00000005834	TRUE	-0.608977004660089	2.71771964381121	0.000854837926135907	0.0490805013220948	gatad2b	-1.34020940743404	2.71771964381121	3.43538533238913e-11	1.15055335745926e-09	TRUE	-1.44605613407348	2.71771964381121	7.9385980042096e-12	2.55607135739501e-10	TRUE	-0.617506073825168	2.71771964381121	0.00213422157262758	0.013646261412082	FALSE	TRUE	0.312898180468187	3.19909478082545	0.100178679601335	0.712401194103525	FALSE
910	ENSDARG00000005840	FALSE	-0.143632976406458	6.27657594690411	0.398262819321576	1	got2b	-0.28283942291875	6.27657594690411	0.0957862018841951	0.261520215370164	FALSE	0.0370377486341601	6.27657594690411	0.828057287878019	1	FALSE	0.207953400635264	6.27657594690411	0.220642900291179	0.501559284039504	FALSE	FALSE	0.272007888528689	6.53737362605555	0.0574970292897063	0.560492623651453	FALSE
911	ENSDARG00000005841	FALSE	-1.08590083137536	-2.38095807792378	0.277232524446608	0.998847960891171	tnni2a.2	-0.172902488772755	-2.38095807792378	0.867041016966763	1	FALSE	-4.63051689347007	-2.38095807792378	0.00439483872884115	0.019207364708308	FALSE	0.163751984572612	-2.38095807792378	1	1	FALSE	FALSE	-0.714946719505554	-1.71291017394648	0.689604424012528	1	FALSE
912	ENSDARG00000005842	FALSE	0.395823668399887	4.52478173581774	0.0279763007085954	0.362208588310013	cd9a	0.218155848477384	4.52478173581774	0.209640670669865	0.470140997874905	FALSE	0.419577909215902	4.52478173581774	0.0167360973448186	0.0583634264220581	FALSE	0.954280812534337	4.52478173581774	4.88568102336514e-08	1.1639732372149e-06	TRUE	FALSE	0.22685762067087	3.64914392863731	0.20155382844239	0.921482817540402	FALSE
913	ENSDARG00000005846	FALSE	-0.834585760359453	-1.11373785705252	0.278904535501407	0.999336215789529	SP5	1.37332103358451	-1.11373785705252	0.00149288898252962	0.00865705237372739	FALSE	1.96781192946804	-1.11373785705252	2.07717490852979e-08	3.83152172577362e-07	TRUE	-1.08280609611478	-1.11373785705252	0.0530749788192156	0.176663082006232	FALSE	FALSE	-0.517465817790466	-0.269598135384633	0.343561178323719	1	FALSE
914	ENSDARG00000005853	FALSE	-0.400730918376084	-1.23782443003765	0.701869036047114	1	slc25a6	0.311640735226008	-1.23782443003765	0.43786835824042	0.78849764715535	FALSE	0.978060762115254	-1.23782443003765	0.031051118237198	0.0975352424489211	FALSE	0.219233433905194	-1.23782443003765	0.776122847980337	1	FALSE	FALSE	0.415892588942564	-0.712348236312967	0.552001270855703	1	FALSE
915	ENSDARG00000005861	FALSE	0.0951021457045028	4.89513508649069	0.58110735302414	1	ralgapa2	0.273272330423994	4.89513508649069	0.114145611451333	0.299621864912209	FALSE	0.283287893226333	4.89513508649069	0.104838141960978	0.257017442636336	FALSE	0.329629727658244	4.89513508649069	0.0590721019961368	0.192044862232767	FALSE	FALSE	-0.0869383633348803	4.4397681684755	0.586983276568484	1	FALSE
916	ENSDARG00000005865	FALSE	2.23272513513568	-3.09574738015652	0.129404063991862	0.726431928364468	or131-1	-1.08313688318648	-3.09574738015652	0.458575634482311	0.811761996263935	FALSE	-1.27306850761951	-3.09574738015652	0.627504163307919	0.953761311085079	FALSE	0.390878805375426	-3.09574738015652	1	1	FALSE	FALSE	-1.80851671180788	-2.18226406462137	0.999999999999991	1	FALSE
917	ENSDARG00000005867	FALSE	0.0765165436921151	6.78991472653087	0.650116848360087	1	gon4l	-0.310865957128077	6.78991472653087	0.06652264902468	0.196808273861226	FALSE	-0.624232984610758	6.78991472653087	0.000244568748703446	0.00163919532313191	FALSE	-0.258452680900497	6.78991472653087	0.127299803205828	0.331619276434606	FALSE	FALSE	0.11184577597519	6.64680784849381	0.434144417352922	1	FALSE
918	ENSDARG00000005870	FALSE	-0.113284642776767	4.92408718345294	0.51511211050567	1	mmadhc	0.00883437636545368	4.92408718345294	0.96166757441261	1	FALSE	0.00565151679262849	4.92408718345294	0.97699705797621	1	FALSE	-0.0393622520092171	4.92408718345294	0.821946065414453	1	FALSE	FALSE	0.119198263843179	4.65762603761545	0.460767893495811	1	FALSE
919	ENSDARG00000005883	FALSE	-0.138729500286109	3.59743419725337	0.439813582316917	1	rfx1a	-0.431653975938771	3.59743419725337	0.0176206019393286	0.06794995553978	FALSE	-0.1694866157053	3.59743419725337	0.360155143981039	0.648374960267017	FALSE	-0.330859346861695	3.59743419725337	0.0740727685854045	0.224016221928518	FALSE	FALSE	0.323662312761183	3.11470961367103	0.0907312852930954	0.68048942866026	FALSE
920	ENSDARG00000005891	FALSE	0.00247877732106524	4.50266941532356	0.995539927182412	1	cyb5r3	0.383467249035504	4.50266941532356	0.0274964554100094	0.0979284558025963	FALSE	0.357728969236967	4.50266941532356	0.0407924585921152	0.120865308570814	FALSE	0.329958466151838	4.50266941532356	0.0592320661909555	0.192411027123152	FALSE	FALSE	-0.0769378277537503	3.79153572246894	0.674362968500119	1	FALSE
921	ENSDARG00000005894	FALSE	0.0697125813046177	2.74880732778195	0.789727000654276	1	slc7a9	-1.61467024243437	2.74880732778195	5.89614632355634e-17	4.27997050093866e-15	TRUE	-1.09330641303176	2.74880732778195	6.52400644559009e-08	1.08744587191486e-06	TRUE	0.584381454474632	2.74880732778195	0.00172130234831191	0.0113843303573527	FALSE	FALSE	0.112646960121952	1.69752271373734	0.705436755281384	1	FALSE
922	ENSDARG00000005897	FALSE	-0.392416216676958	2.32078320186635	0.0430971998165926	0.446771099150651	dera	-0.873925162254962	2.32078320186635	2.16680043587608e-05	0.000215619186581059	FALSE	-0.350352740147865	2.32078320186635	0.0866702118427836	0.219938766221406	FALSE	0.0320589566718669	2.32078320186635	0.896058984644322	1	FALSE	FALSE	-0.0459659850753613	1.90397618571327	0.863940726443275	1	FALSE
923	ENSDARG00000005908	FALSE	0.26150181303127	6.61788607246096	0.122673029167214	0.726431928364468	clk4b	-0.0969176912105287	6.61788607246096	0.567380257401037	0.920030215441622	FALSE	-0.267284873865455	6.61788607246096	0.115403663616277	0.277788833516012	FALSE	0.0500469650674791	6.61788607246096	0.768455266472075	1	FALSE	FALSE	0.0443457452027559	5.81765380181541	0.766306393945006	1	FALSE
924	ENSDARG00000005913	FALSE	-0.544183691735008	-1.73712617781945	0.616195281675775	1	tgm1l3	1.87574530331067	-1.73712617781945	0.00018852939815928	0.00142614003911137	FALSE	1.61299777215719	-1.73712617781945	0.00075958743821199	0.00430119858795993	FALSE	-0.493024529992166	-1.73712617781945	0.538342268262525	0.890437442851193	FALSE	FALSE	-1.25586319493128	-1.56147888266929	0.293486720929961	1	FALSE
925	ENSDARG00000005915	TRUE	-0.680898802136766	2.85796358692606	0.000177000144544571	0.0181873048141842	tcf3a	-1.56636346787838	2.85796358692606	3.53893326245423e-14	1.90539916713595e-12	TRUE	-0.756099292969176	2.85796358692606	0.000103988601279351	0.000781924188284693	FALSE	-1.08767356083016	2.85796358692606	5.13403838284827e-08	1.21424675061982e-06	TRUE	TRUE	-0.0312288669071397	4.10135531120343	0.874706802098138	1	FALSE
926	ENSDARG00000005916	FALSE	0.0560479661650985	3.43662958082541	0.769259012190841	1	srpk3	0.234533428723708	3.43662958082541	0.188988155983124	0.434124096388444	FALSE	0.259697890273893	3.43662958082541	0.161976890933988	0.354355095403519	FALSE	0.164263090770488	3.43662958082541	0.373862085022645	0.714977261262848	FALSE	FALSE	-0.642854030454417	2.97672496509112	0.00120350685347887	0.0651215355659449	FALSE
927	ENSDARG00000005924	FALSE	-0.199221412625078	5.27190830291034	0.250267090480716	0.956631056929099	serpina10a	0.20143519416433	5.27190830291034	0.239799108883314	0.516955056074603	FALSE	0.20427868044367	5.27190830291034	0.235306182536962	0.47534830762219	FALSE	-0.0869696310942243	5.27190830291034	0.615420003900396	0.977925458010648	FALSE	FALSE	0.239779610452438	4.15923376522241	0.145517778475741	0.805610050223912	FALSE
928	ENSDARG00000005926	FALSE	0.0129794566618202	7.29305324908498	0.938993458518198	1	ak2	0.32986203026902	7.29305324908498	0.0510394485944909	0.160942777881591	FALSE	0.945344262148138	7.29305324908498	2.61256253217663e-08	4.72265333776454e-07	TRUE	-0.0634022377451804	7.29305324908498	0.707705677684096	1	FALSE	FALSE	-0.0224729722065405	7.25739650264502	0.875029673734492	1	FALSE
929	ENSDARG00000005927	FALSE	-0.275786979411218	3.5842433832457	0.13257692905659	0.737117752251717	tbc1d17	0.346288590456806	3.5842433832457	0.0533774423266924	0.166742057704128	FALSE	0.593408048056465	3.5842433832457	0.00135835842209401	0.00707120472010521	FALSE	0.884627233832256	3.5842433832457	1.52797253466621e-06	2.58665626378683e-05	TRUE	FALSE	0.208222204031713	2.97495902635044	0.289199049194263	1	FALSE
930	ENSDARG00000005941	FALSE	-0.0626638995728158	6.70359847947219	0.711550450650816	1	clul1	-0.0789940236272043	6.70359847947219	0.640991239932266	0.993709068150703	FALSE	-0.147958259606188	6.70359847947219	0.382726641471082	0.678455730751681	FALSE	-0.064817332352371	6.70359847947219	0.70236704200466	1	FALSE	FALSE	0.0840574778572337	6.6340423297307	0.557444556370912	1	FALSE
931	ENSDARG00000005942	FALSE	-0.621513840809327	-1.24220207877515	0.144497037336508	0.771980229042754	vmn2r1	0.587448845236993	-1.24220207877515	0.205166772815598	0.461946669698368	FALSE	1.30437932922133	-1.24220207877515	0.00641790568962053	0.0265703746691865	FALSE	0.90180164977079	-1.24220207877515	0.0856397213415172	0.250220760833478	FALSE	FALSE	0.427833650194007	-0.327598499899499	0.515879423876245	1	FALSE
932	ENSDARG00000005943	FALSE	-0.907048882208892	-1.38161614985923	0.039845824562724	0.43077999161562	htra4	0.0123708735942436	-1.38161614985923	1	1	FALSE	1.13706996644714	-1.38161614985923	0.062564544729633	0.172102774032115	FALSE	0.679870923831776	-1.38161614985923	0.347366882817582	0.676912871948538	FALSE	FALSE	-0.492756574455456	-0.838828509605191	0.671001456425013	1	FALSE
933	ENSDARG00000005945	FALSE	-0.155396620799938	7.26889279394463	0.356463282261122	1	sart1	-0.488792043714105	7.26889279394463	0.00387309075529672	0.0194461805407209	FALSE	-0.640041407149469	7.26889279394463	0.000159821657477716	0.00114478158847678	FALSE	-0.349025483673902	7.26889279394463	0.0388685923162078	0.138566829875365	FALSE	FALSE	-0.150109979781027	7.06300318891616	0.289171409662879	1	FALSE
934	ENSDARG00000005948	FALSE	-0.0770884131724952	4.40762453172874	0.660301758533017	1	ankmy2a	-0.425117286519762	4.40762453172874	0.0155589715174514	0.0615320143192899	FALSE	-0.800329644645324	4.40762453172874	6.6602209119807e-06	6.92645935585584e-05	FALSE	-0.647747502775551	4.40762453172874	0.000251512073427177	0.00224086921311008	FALSE	FALSE	0.180845697831306	3.7891000856216	0.30253230426939	1	FALSE
935	ENSDARG00000005972	FALSE	-0.251415287943604	4.35987470670033	0.150543719016478	0.790901735446826	ric8b	-0.370553108371215	4.35987470670033	0.0360243350366009	0.121728114649861	FALSE	-0.658943682133808	4.35987470670033	0.000198315320836522	0.00137246525507634	FALSE	-0.098733141587491	4.35987470670033	0.575698061026831	0.934719471826969	FALSE	FALSE	0.146876140455247	4.23374256329443	0.373388399640922	1	FALSE
936	ENSDARG00000005980	FALSE	0.132302236582039	6.51542050230075	0.43544818467234	1	sfswap	0.47518680766421	6.51542050230075	0.00514253176441926	0.0247609021289479	FALSE	1.04219849478162	6.51542050230075	1.1049310201414e-09	2.57395105838098e-08	TRUE	0.583870525383089	6.51542050230075	0.000602564329984561	0.00469350706852645	FALSE	FALSE	0.14494882649189	5.89609403514225	0.322866813950878	1	FALSE
937	ENSDARG00000005989	FALSE	-0.04997965894287	6.22026347407895	0.76947561414188	1	rgl1	-0.142802599711844	6.22026347407895	0.400738663087108	0.738986182228112	FALSE	0.0566103540017368	6.22026347407895	0.740740966521833	1	FALSE	0.485685387453755	6.22026347407895	0.00432752035605424	0.0244028024933039	FALSE	FALSE	-0.0924980661903236	5.62111845825711	0.535425815357443	1	FALSE
938	ENSDARG00000005993	FALSE	0.0386277409500076	5.79010393172632	0.82141109288007	1	prc1b	-0.672642912644259	5.79010393172632	8.72597800967299e-05	0.000731551443347682	FALSE	-0.984754131109316	5.79010393172632	1.16873944376694e-08	2.26639276751942e-07	TRUE	-0.269864979150696	5.79010393172632	0.113679102106261	0.311830446193488	FALSE	FALSE	-0.0682014546290571	5.16674081790822	0.658740006705257	1	FALSE
939	ENSDARG00000006003	FALSE	0.0153416539755574	7.04416557659358	0.927833697819451	1	mycla	-0.296082340664122	7.04416557659358	0.0796702352958076	0.225646755950154	FALSE	-1.07878036650501	7.04416557659358	2.91246248357288e-10	7.49313923779986e-09	TRUE	-0.561101275967103	7.04416557659358	0.000935447051735245	0.0068576956993756	FALSE	FALSE	0.399898008310491	7.38008467243765	0.00449531443041095	0.144597057642892	FALSE
940	ENSDARG00000006008	FALSE	-0.430973234759705	8.22921561489806	0.0105108957275987	0.213500517839794	dct	-1.43479046481307	8.22921561489806	6.69849709040508e-17	4.81936118097286e-15	TRUE	-0.626902591307772	8.22921561489806	0.000204435655635065	0.00140584637793452	FALSE	0.712514918971233	8.22921561489806	2.42626774469162e-05	0.000297744253046685	FALSE	FALSE	0.166252413669525	8.05615833806997	0.233154127838663	0.961960446246298	FALSE
941	ENSDARG00000006010	FALSE	0.238974859090005	4.86976040980708	0.171083969664373	0.840352056230839	bmi1a	-0.115415047029415	4.86976040980708	0.504214253779612	0.848006181884204	FALSE	0.11629175577175	4.86976040980708	0.502685922172888	0.814963168107199	FALSE	-0.50104127998209	4.86976040980708	0.00409818486065769	0.0232709920846147	FALSE	FALSE	-0.0110986205400389	4.48682461375635	0.95568842667997	1	FALSE
942	ENSDARG00000006011	FALSE	-0.146956657000168	1.12923671615114	0.504646429808561	1	klhl42	0.155085858743894	1.12923671615114	0.501675207986321	0.844832638002758	FALSE	0.646667247277868	1.12923671615114	0.00933401652839342	0.0361116841916803	FALSE	0.0549088786218533	1.12923671615114	0.876700192798964	1	FALSE	FALSE	0.12351895771746	-0.0492172226603157	0.885950191474833	1	FALSE
943	ENSDARG00000006019	FALSE	-0.373200713040232	7.54599221413726	0.0268698584631898	0.354198539612053	tktb	-0.148624969258902	7.54599221413726	0.378172687731228	0.710903173824195	FALSE	0.659678368137977	7.54599221413726	9.56135442083097e-05	0.000726314519424021	FALSE	-0.162870102760245	7.54599221413726	0.334574154694832	0.659215480804358	FALSE	FALSE	-0.0419716097424309	7.82394001813411	0.765117753187571	1	FALSE
944	ENSDARG00000006025	FALSE	-0.181999068162358	3.31175943903843	0.337527638423834	1	tp53i11b	0.426852755982411	3.31175943903843	0.0192383760414501	0.0731391149015615	FALSE	0.861567332338457	3.31175943903843	2.86404075346837e-06	3.2509111798531e-05	TRUE	0.0348883496763485	3.31175943903843	0.858414919388301	1	FALSE	FALSE	-0.260168856444936	2.78188124016907	0.198041061397558	0.915787522948278	FALSE
945	ENSDARG00000006029	FALSE	-0.270592714032006	5.31868856965667	0.113995221914529	0.713320110960262	lta4h	-0.324017758152009	5.31868856965667	0.0602058508207628	0.183770815533246	FALSE	-0.342277714682338	5.31868856965667	0.0464973995951321	0.134396536737507	FALSE	-0.450727125014923	5.31868856965667	0.00886897261049036	0.0433973802728177	FALSE	FALSE	-0.0909127602221664	5.00040297577994	0.56065841019203	1	FALSE
946	ENSDARG00000006031	FALSE	-0.358568646812626	4.61068973064764	0.0410025007253567	0.437611199077322	abat	0.46752118104843	4.61068973064764	0.00715371153274678	0.0326510454799895	FALSE	0.844538969017683	4.61068973064764	1.38334276747107e-06	1.70661254924731e-05	TRUE	-0.194109009959327	4.61068973064764	0.273943615283683	0.570299364254874	FALSE	FALSE	-0.151683875525285	4.9467101469704	0.32619660634583	1	FALSE
947	ENSDARG00000006038	FALSE	0.0829669615948822	6.6107527382851	0.624576794351659	1	aebp2	-0.0912979834313821	6.6107527382851	0.589767025782614	0.944882435631619	FALSE	-0.322620039797284	6.6107527382851	0.05738408045948	0.16034802341831	FALSE	-0.130365106733501	6.6107527382851	0.442220759766074	0.802236607877337	FALSE	FALSE	0.0910271283278517	6.61518544505718	0.52549169420339	1	FALSE
948	ENSDARG00000006040	FALSE	-0.173317297532052	5.76202528487874	0.310823012501046	1	cyp20a1	-0.290086884391436	5.76202528487874	0.0922572661761823	0.253315258201298	FALSE	-0.145922030937709	5.76202528487874	0.391298451199131	0.690864087789552	FALSE	-0.556139210623436	5.76202528487874	0.00112227430766302	0.00797746661063592	FALSE	FALSE	-0.015953448553341	5.55265792144392	0.920557836743269	1	FALSE
949	ENSDARG00000006044	FALSE	-0.331436083989683	2.50714253261386	0.107140206203685	0.690350605457466	usta	0.0741976844623027	2.50714253261386	0.71922710132574	1	FALSE	1.3447840738581	2.50714253261386	3.38384112214039e-12	1.14033692530576e-10	TRUE	0.275027776797757	2.50714253261386	0.173055510161064	0.417366151767857	FALSE	FALSE	-0.223496933351582	2.04042932178899	0.363459723455265	1	FALSE
950	ENSDARG00000006052	FALSE	0.223084040993143	1.22473497421608	0.323269417561334	1	malt2	0.247777258252437	1.22473497421608	0.264180509642252	0.549095626586094	FALSE	0.229361003241769	1.22473497421608	0.406047871195554	0.709485389589432	FALSE	0.394554560475384	1.22473497421608	0.123543623684285	0.331433644795656	FALSE	FALSE	-0.522254046928188	0.54112704242476	0.192770706975443	0.902779866192597	FALSE
951	ENSDARG00000006060	FALSE	0.0649981080202779	2.76906195821516	0.731369473811692	1	crybg1b	1.08616003149436	2.76906195821516	1.15170601573458e-08	2.47872135219646e-07	TRUE	0.705251536762548	2.76906195821516	0.000196782482596234	0.00136532909750741	FALSE	-0.486986787729469	2.76906195821516	0.0148525670001427	0.0659794913047557	FALSE	FALSE	0.274720318032626	2.97705692431561	0.163971245228841	0.844579779492075	FALSE
952	ENSDARG00000006062	FALSE	-0.153310840310828	6.35359218729124	0.365186373181261	1	akap1b	-0.366753396834829	6.35359218729124	0.0308813267133654	0.108112901789067	FALSE	0.211252205447986	6.35359218729124	0.213772548229591	0.442147380806863	FALSE	-0.38081022323375	6.35359218729124	0.0255069991970565	0.0999503089394239	FALSE	FALSE	0.0566823314787737	6.62590671798597	0.69274294547447	1	FALSE
953	ENSDARG00000006065	FALSE	0.0760279191724424	-0.662898753456685	0.900596535283152	1	znf385b	-0.405884813724714	-0.662898753456685	0.302142121827176	0.604693322778002	FALSE	1.38817155968434	-0.662898753456685	6.54279507103867e-05	0.000523810181462771	FALSE	1.26010459622913	-0.662898753456685	0.000513810815266365	0.00411186633612615	FALSE	FALSE	-0.361136319846608	-0.129142218147331	0.550783679937983	1	FALSE
954	ENSDARG00000006074	FALSE	0.0455910520662054	6.05684868518615	0.78935150987138	1	uck2a	-0.194157705193993	6.05684868518615	0.2535072010619	0.531497271519114	FALSE	-0.344774242958255	6.05684868518615	0.043525564282016	0.127357508588372	FALSE	-0.0964714955816099	6.05684868518615	0.572318452031851	0.931241672174311	FALSE	FALSE	-0.19166622401754	5.69624047398828	0.19480099201371	0.907582845313157	FALSE
955	ENSDARG00000006079	FALSE	-0.653422964315251	1.27746107533247	0.00186803609454583	0.0788941997332862	gpr37l1a	-0.974682629184386	1.27746107533247	2.85477347385111e-05	0.000273775385932285	FALSE	-1.71627997591819	1.27746107533247	2.12858761857865e-09	4.70255905952293e-08	TRUE	0.16509341435648	1.27746107533247	0.526247486277265	0.876181049239026	FALSE	FALSE	0.4881022655142	2.21431186257145	0.0348506337881224	0.436908729727251	FALSE
956	ENSDARG00000006092	FALSE	-0.196997509369566	9.38709793511104	0.240559517070821	0.956631056929099	rad21a	-0.567193007987801	9.38709793511104	0.000754641702269714	0.00481289432394805	FALSE	-0.837139055439748	9.38709793511104	7.28539716914203e-07	9.67419828258467e-06	TRUE	-0.451979031830256	9.38709793511104	0.00719024819474008	0.0367710129411774	FALSE	FALSE	0.218919206677503	9.38423580849697	0.113363102658056	0.746268845838052	FALSE
957	ENSDARG00000006093	FALSE	-0.0554176839130588	-0.71496506635499	1	1	cdk15	-0.329870683853056	-0.71496506635499	0.316572546149904	0.626196427919647	FALSE	0.910241459419227	-0.71496506635499	0.039845824562724	0.118455637149628	FALSE	0.936667092244172	-0.71496506635499	0.039845824562724	0.141137807949002	FALSE	FALSE	-0.705985046436708	-0.635440563155126	0.340872170412024	1	FALSE
958	ENSDARG00000006094	FALSE	-0.439199123606923	2.75903192050191	0.0172665758712524	0.277971371710997	igf2r	-1.03410270636229	2.75903192050191	3.28933175201128e-07	5.12058729417937e-06	TRUE	-0.149298789954484	2.75903192050191	0.449887262112511	0.767915901947243	FALSE	0.470751068849826	2.75903192050191	0.0142378145715668	0.0639256840904809	FALSE	FALSE	0.288333062212916	2.50905104898634	0.190674939558122	0.897059494488693	FALSE
959	ENSDARG00000006109	FALSE	0.362791455950159	-1.3776577877026	0.476006708167477	1	pimr185	1.00480883361923	-1.3776577877026	0.0358348796318131	0.121378011209932	FALSE	-0.935974893702422	-1.3776577877026	0.167810843638843	0.364908634913752	FALSE	0.915620078589865	-1.3776577877026	0.0729442476181879	0.222194354865443	FALSE	FALSE	1.34661327348569	-1.63361147361541	0.456807742021923	1	FALSE
960	ENSDARG00000006110	FALSE	0.167138246651072	1.16053319118573	0.56704325922332	1	chrd	0.505898603804033	1.16053319118573	0.0223564787923871	0.0828716163602449	FALSE	1.15511881274996	1.16053319118573	9.27583809598322e-07	1.19892788108654e-05	TRUE	0.95775804427685	1.16053319118573	5.21025202120232e-05	0.000582059071554447	FALSE	FALSE	0.0039199523994975	1.37393716096607	1	1	FALSE
961	ENSDARG00000006112	FALSE	0.487265210386589	2.94274275546766	0.0148413538283444	0.257159718393606	myof	0.47061740209621	2.94274275546766	0.0116954353700023	0.0489114658220773	FALSE	0.572961682596231	2.94274275546766	0.00205462143718739	0.010099197269851	FALSE	0.124144763362992	2.94274275546766	0.517658053350064	0.865780698155939	FALSE	FALSE	-0.190653861413262	2.52774812415623	0.401963677264069	1	FALSE
962	ENSDARG00000006120	FALSE	-0.326477257505917	7.30946388057487	0.0528041106465163	0.498748091264801	tbx2b	-0.710363783769712	7.30946388057487	2.90224485361644e-05	0.000277672852720232	FALSE	-0.00868097959791293	7.30946388057487	0.959405870773765	1	FALSE	-0.630242889547006	7.30946388057487	0.000198211251808725	0.00182912312963103	FALSE	FALSE	0.252653282390444	7.7412559950439	0.0710740885422133	0.601849738752864	FALSE
963	ENSDARG00000006124	FALSE	-0.045964232506	7.8843463493584	0.784889379698982	1	kdm5c	-0.23019918608031	7.8843463493584	0.171695119120817	0.404310302230918	FALSE	-0.352282134774038	7.8843463493584	0.0366227170281876	0.110602782109645	FALSE	0.052407109621279	7.8843463493584	0.755722490326096	1	FALSE	FALSE	0.180135782159764	7.80452369943388	0.19777896013368	0.915653462303014	FALSE
964	ENSDARG00000006125	FALSE	0.0682175497039953	6.69985661869066	0.686986002314877	1	csnk1db	0.242494847118874	6.69985661869066	0.151949570494118	0.368513687259953	FALSE	0.181214129377414	6.69985661869066	0.28533802021136	0.542452497209951	FALSE	0.360640988129823	6.69985661869066	0.0334396662547322	0.122585722759992	FALSE	FALSE	0.0988083789141027	6.65090847369494	0.490028887964214	1	FALSE
965	ENSDARG00000006128	FALSE	0.0129112107248412	6.55767403959281	0.940601104206787	1	cep170aa	-0.0484931154670902	6.55767403959281	0.774648187488187	1	FALSE	-0.420489272153406	6.55767403959281	0.0134243488388112	0.0490953326135244	FALSE	0.120715279409234	6.55767403959281	0.476867735840728	0.843728986373257	FALSE	FALSE	0.00017935189511277	6.37066393377677	1	1	FALSE
966	ENSDARG00000006137	FALSE	0.998344424352425	-0.317151095337315	0.0160854253661079	0.268117905128564	star	2.00674861344468	-0.317151095337315	7.992784206307e-13	3.42007029459347e-11	TRUE	0.593839739391079	-0.317151095337315	0.12982385682903	0.296792395365909	FALSE	0.311643850632777	-0.317151095337315	0.515709228119941	0.864611233616563	FALSE	FALSE	-0.461178817938905	-1.23906660903243	0.586640935368042	1	FALSE
967	ENSDARG00000006151	FALSE	-0.523721683048521	-1.68992184286395	0.352517520874142	1	pde11al	-0.0778735949469647	-1.68992184286395	1	1	FALSE	-1.04371345892674	-1.68992184286395	0.180430369833094	0.386738441007924	FALSE	-0.0957692329490909	-1.68992184286395	1	1	FALSE	FALSE	0.735556486416238	-1.12708598314725	0.613328525420907	1	FALSE
968	ENSDARG00000006169	FALSE	0.167316880952265	4.78479628757382	0.339451960959456	1	lrrk2	-0.318358415445199	4.78479628757382	0.0674298996488369	0.199111989156467	FALSE	0.576396471668169	4.78479628757382	0.00085525064875287	0.00477882321261913	FALSE	-0.305963136068931	4.78479628757382	0.0795000210549801	0.236709456574616	FALSE	FALSE	-0.000311620566331259	3.93616151729132	1	1	FALSE
969	ENSDARG00000006174	FALSE	0.113996241838627	0.110744648276003	0.768977535328408	1	lrrc23	0.96561132602561	0.110744648276003	0.000539351185621499	0.00359714941681935	FALSE	0.912936966927261	0.110744648276003	0.00161105741804508	0.0081708651333166	FALSE	0.287081451847027	0.110744648276003	0.372953337631657	0.713689686935475	FALSE	FALSE	0.594995356780142	0.0498536025447199	0.174560576789799	0.870713387513314	FALSE
970	ENSDARG00000006181	FALSE	0.372204196331094	0.0205641295387962	0.260655782413264	0.972831948935181	hif1aa	1.13734536735769	0.0205641295387962	3.80088003705698e-05	0.000351449015652809	FALSE	1.49773338034384	0.0205641295387962	9.21265289383486e-07	1.19123448154079e-05	TRUE	0.713799675772293	0.0205641295387962	0.0431639238936585	0.149503760253677	FALSE	FALSE	-0.316689512585869	0.344665060761833	0.479862707709116	1	FALSE
971	ENSDARG00000006192	FALSE	0.0479873270373532	6.25599492627119	0.777931241423298	1	gatad2ab	-0.0905472704067647	6.25599492627119	0.594023878400223	0.950251194135238	FALSE	-0.0526297079564298	6.25599492627119	0.758300319754746	1	FALSE	0.0840267754516101	6.25599492627119	0.622482567781632	0.984427869987474	FALSE	FALSE	-0.0499796234707184	6.65218140659618	0.728380301192086	1	FALSE
972	ENSDARG00000006196	FALSE	-0.00976388947576597	5.11775562746757	0.959826219879511	1	sav1	0.30530467330978	5.11775562746757	0.078179298703202	0.222450852552991	FALSE	0.577507833701062	5.11775562746757	0.000809829663675154	0.00455870878703757	FALSE	0.606584508829365	5.11775562746757	0.000433667214277552	0.00354699643066046	FALSE	FALSE	0.0950206532899844	4.9319554528668	0.541140889728419	1	FALSE
973	ENSDARG00000006200	FALSE	-0.100960753997169	8.87736811551899	0.547627917251184	1	eif4g1a	-0.5068330435325	8.87736811551899	0.00261168531811462	0.0139484326728671	FALSE	-0.347702948013752	8.87736811551899	0.0387502000632362	0.115951095514947	FALSE	0.0303118117720871	8.87736811551899	0.856971419528698	1	FALSE	FALSE	0.017568672943735	9.24940208393791	0.899265465905422	1	FALSE
974	ENSDARG00000006202	FALSE	0.025217383294613	2.13928613449334	0.904689061123415	1	erbb3a	0.863009184327526	2.13928613449334	7.87583222260737e-05	0.000668202619043026	FALSE	0.535569020159419	2.13928613449334	0.00582049437932515	0.0244203944285452	FALSE	-0.775477904915596	2.13928613449334	0.000190981132323427	0.00177145077671359	FALSE	FALSE	0.446625600092216	2.41226883010023	0.045522404038366	0.497833022940145	FALSE
975	ENSDARG00000006206	FALSE	-0.928970879322934	0.236137820772948	0.0121407625774373	0.232234965097436	pou4f3	-3.37794066642379	0.236137820772948	1.73437707674127e-27	2.62334616444773e-25	TRUE	-8.60443079462347	0.236137820772948	8.61107611756166e-34	1.2614062853293e-31	TRUE	-0.324980134494271	0.236137820772948	0.191257211976927	0.44888023480728	FALSE	FALSE	0.437337858669597	-0.794696146746825	0.533622331373995	1	FALSE
976	ENSDARG00000006207	FALSE	-0.145746130802836	1.18659522319557	0.556311628732581	1	gpx1b	0.436371529879504	1.18659522319557	0.0525900371774837	0.164841253880652	FALSE	0.689876960462736	1.18659522319557	0.00195915525312835	0.00970032412176217	FALSE	-0.416122227868055	1.18659522319557	0.0974204585607094	0.277180417809324	FALSE	FALSE	0.349436023061256	1.36668614742278	0.269214429376031	1	FALSE
977	ENSDARG00000006215	FALSE	-0.0862381624431151	4.05472160518245	0.63616750173444	1	akr1b1.1	0.236465116334712	4.05472160518245	0.176815135314949	0.413564989694583	FALSE	0.0772689866086225	4.05472160518245	0.665891134581038	0.997548355287238	FALSE	-0.526549738429727	4.05472160518245	0.00334321026834514	0.0197030079605987	FALSE	FALSE	-0.255449864361455	4.06373182396657	0.127282391277275	0.759023127204887	FALSE
978	ENSDARG00000006219	FALSE	-0.208879372279697	6.33730754422321	0.217649712700207	0.939819280825241	gnl3	-0.141824894977346	6.33730754422321	0.404531748677016	0.743871782130425	FALSE	0.427696927669056	6.33730754422321	0.0118245039855865	0.0442347716106376	FALSE	-0.26699657208336	6.33730754422321	0.11703974676067	0.317999211684936	FALSE	FALSE	-0.159079413865516	6.56681024205962	0.267114188877727	1	FALSE
979	ENSDARG00000006220	FALSE	-0.108092827985002	-0.503614161158916	0.823016519120959	1	ugt1a1	1.37655635543354	-0.503614161158916	0.000239455419506045	0.00176497965601464	FALSE	0.3760541426804	-0.503614161158916	0.237335323836645	0.478933349459933	FALSE	-1.9203156237267	-0.503614161158916	1.37642387897111e-05	0.000182252868665067	FALSE	FALSE	0.0610862628487449	-0.753328588268608	1	1	FALSE
980	ENSDARG00000006225	FALSE	-0.0816464273163827	8.27483185048577	0.627263613001676	1	ddx39aa	-0.328907116059436	8.27483185048577	0.0506343699599758	0.159927822520035	FALSE	-0.702966834921058	8.27483185048577	3.18355894304092e-05	0.00027808041049608	FALSE	-0.543082524828168	8.27483185048577	0.00127963241678272	0.00886906355366029	FALSE	FALSE	0.0298000676908521	8.32001151507082	0.831055879540473	1	FALSE
981	ENSDARG00000006235	FALSE	-0.0238908807405549	5.76620049873391	0.8894473474345	1	brms1la	-0.233791070322448	5.76620049873391	0.171280290610375	0.403567240302086	FALSE	-0.0272505740598581	5.76620049873391	0.875132387747432	1	FALSE	-0.220632224369709	5.76620049873391	0.198384556133585	0.462106279311238	FALSE	FALSE	-0.317520160549669	4.95974835490542	0.0398313922800409	0.468469033253863	FALSE
982	ENSDARG00000006240	FALSE	-0.11053466005878	4.60223259890285	0.529769336310879	1	slc27a1a	0.682292138145076	4.60223259890285	9.35796482925349e-05	0.000777717905053216	FALSE	0.885361884289141	4.60223259890285	4.33117971620751e-07	6.01135249551742e-06	TRUE	0.282024895981787	4.60223259890285	0.109239563186828	0.302055147932628	FALSE	FALSE	-0.304543784832957	4.13981490816447	0.0660813741877221	0.591313484051149	FALSE
983	ENSDARG00000006242	FALSE	0.140932148664525	8.40440638917365	0.401747601370096	1	ptp4a1	0.32917450041001	8.40440638917365	0.0503047398381097	0.15904240127701	FALSE	0.0268957710127513	8.40440638917365	0.873248793369411	1	FALSE	0.354866295019843	8.40440638917365	0.035023229018086	0.12767029968678	FALSE	FALSE	-0.15358026633088	7.81192964212449	0.272188002259563	1	FALSE
984	ENSDARG00000006251	FALSE	0.0942814981244786	5.5904767416188	0.580966881048714	1	ell2	-0.366431969325866	5.5904767416188	0.0319731240671626	0.111092330484948	FALSE	-0.569252969266567	5.5904767416188	0.00100468172357272	0.00547457266263149	FALSE	0.303447122330475	5.5904767416188	0.0768583471822444	0.230362529987704	FALSE	FALSE	-0.181146262626269	5.61019834387225	0.223006331725007	0.945893557805821	FALSE
985	ENSDARG00000006253	FALSE	-0.179008211733799	4.68691516609599	0.302116563684662	1	mier3a	-0.537122762225022	4.68691516609599	0.00206576434657077	0.0114600232941797	FALSE	-0.803210433103914	4.68691516609599	5.05153446860287e-06	5.41807061078382e-05	FALSE	-0.336843718920766	4.68691516609599	0.0535265080188607	0.17745553677028	FALSE	FALSE	0.243178266751054	4.64562512095806	0.124310713777242	0.759023127204887	FALSE
986	ENSDARG00000006257	FALSE	0.104769306978091	6.12263824117875	0.538983277450364	1	vldlr	-0.183351043612553	6.12263824117875	0.279547574985072	0.571249955314077	FALSE	-0.654100299428352	6.12263824117875	0.000135957350712635	0.000991367898909532	FALSE	0.0882296287627448	6.12263824117875	0.605070735300532	0.967304115228263	FALSE	FALSE	-0.0466505667106788	5.84839586619569	0.754815008624065	1	FALSE
987	ENSDARG00000006260	FALSE	-0.276357506564556	10.2297668333016	0.0995788631400149	0.669071204403571	tuba8l4	-0.451849431893463	10.2297668333016	0.00717889796147004	0.0327154935127531	FALSE	-0.661352727704273	10.2297668333016	8.63229320570447e-05	0.000665364036683384	FALSE	-0.404370848773518	10.2297668333016	0.0160763305265193	0.0702313633426124	FALSE	FALSE	0.43695641322134	10.4429567864339	0.00154836406645067	0.0768745029633217	FALSE
988	ENSDARG00000006266	FALSE	0.414946679684842	4.83766028073213	0.0193752327331211	0.298388068783472	stat1a	0.424346154610091	4.83766028073213	0.0133915019977234	0.0547375119363956	FALSE	0.414111476231471	4.83766028073213	0.0178323172095134	0.0615743643115659	FALSE	0.639781800478862	4.83766028073213	0.000245820774998067	0.00219678252347819	FALSE	FALSE	-0.513515674504779	4.04631283815545	0.00220511345598516	0.0951012003626139	FALSE
989	ENSDARG00000006272	FALSE	-0.440945026563368	4.22575195414771	0.0115578825669832	0.22529673356955	mpp5a	-0.770861223020847	4.22575195414771	2.05777311361089e-05	0.000206134773584265	FALSE	-0.676261886132623	4.22575195414771	0.000157140543639556	0.00112808178347867	FALSE	0.22684296803418	4.22575195414771	0.197464791944861	0.460557629925187	FALSE	FALSE	0.35194730053757	3.93042354353736	0.0377849265433023	0.454946484076276	FALSE
990	ENSDARG00000006279	FALSE	-0.416893664886969	0.561453777120157	0.0976026996154943	0.66388617266176	rragd	0.202707228532224	0.561453777120157	0.49257683424509	0.844832638002758	FALSE	0.404938896780667	0.561453777120157	0.144600339890858	0.324102491781011	FALSE	0.327084014003404	0.561453777120157	0.230484176546906	0.514189848480853	FALSE	FALSE	-0.144867387890273	-0.101452917587682	0.883056498186523	1	FALSE
991	ENSDARG00000006283	FALSE	0.0922597636490744	4.47487006242534	0.605366505183161	1	waslb	0.472967667432851	4.47487006242534	0.00687872272328935	0.0315776486393802	FALSE	0.509350563952834	4.47487006242534	0.00385358691752261	0.0172615215644401	FALSE	0.945824844440371	4.47487006242534	7.35468900509548e-08	1.68670300737451e-06	TRUE	FALSE	-0.200014287636855	3.64277958087008	0.261220137419228	0.993100217316977	FALSE
992	ENSDARG00000006288	FALSE	-0.230522642667229	-0.333798859490464	0.550227134474255	1	prdm5	1.18325523521935	-0.333798859490464	0.00191055978812947	0.0107252553616383	FALSE	0.924108913031777	-0.333798859490464	0.00209070727228941	0.010247144008267	FALSE	-0.360391677172596	-0.333798859490464	0.296209421799608	0.602233847885167	FALSE	FALSE	1.10864929127497	-0.235990254361554	0.0413117164885017	0.473548473812505	FALSE
993	ENSDARG00000006290	FALSE	-0.0131933841262181	6.51752907497885	0.938555556480788	1	ndufs5	-0.0299665455861425	6.51752907497885	0.860824606102954	1	FALSE	-0.0691695909630296	6.51752907497885	0.683311985478164	1	FALSE	-0.0832836895844641	6.51752907497885	0.62313911682236	0.984427869987474	FALSE	FALSE	0.183453444622654	6.60515586339545	0.199565655362031	0.917259782938627	FALSE
994	ENSDARG00000006292	FALSE	1.14313518641103	-0.463786671564776	0.0386918102037961	0.426383486217367	maats1	1.62722819420759	-0.463786671564776	7.18449883945184e-07	1.03061271397871e-05	TRUE	0.257890882172275	-0.463786671564776	0.493010635671579	0.813693918826497	FALSE	0.254031559936095	-0.463786671564776	0.493010635671579	0.849362925472265	FALSE	FALSE	-0.558541462545809	-0.329672965478112	0.329060305691645	1	FALSE
995	ENSDARG00000006299	FALSE	-0.0969436034536226	5.66126730320824	0.569211477532109	1	arhgef7a	-0.494435857530387	5.66126730320824	0.00384293908740401	0.0193156691070137	FALSE	-0.799534347962675	5.66126730320824	3.82504887984596e-06	4.20716882364268e-05	TRUE	-0.479810502127728	5.66126730320824	0.00527108306710592	0.0284460042054903	FALSE	FALSE	0.194747450240179	5.32993533775697	0.195765618763243	0.910235816092707	FALSE
996	ENSDARG00000006300	FALSE	-0.246899113579958	4.42193394097972	0.160233023552633	0.814820629543647	psmd9	-0.462119183502206	4.42193394097972	0.00875084453897751	0.0385554077235535	FALSE	-0.11635015263085	4.42193394097972	0.507323644086388	0.820518471462145	FALSE	-0.179755441563508	4.42193394097972	0.304771929653447	0.614837664536606	FALSE	FALSE	0.171159998188419	4.04647194133048	0.310796991789722	1	FALSE
997	ENSDARG00000006301	FALSE	-0.0945663077785084	3.41409561064677	0.615538228087579	1	wu:fj59g11	-0.365400498126426	3.41409561064677	0.0435373726595885	0.14124454897145	FALSE	-0.236182840771572	3.41409561064677	0.211353526573827	0.437868171254435	FALSE	0.409443856367672	3.41409561064677	0.0258440012901505	0.101088155154642	FALSE	FALSE	0.131386454313327	3.69015521136243	0.462405570282372	1	FALSE
998	ENSDARG00000006307	FALSE	0.0516170853121594	4.16711015457317	0.773176523786306	1	shisa4	-0.182780254588987	4.16711015457317	0.295016033263585	0.594555525373165	FALSE	-0.385205952579221	4.16711015457317	0.0329026590930269	0.101047735735691	FALSE	0.301617925032152	4.16711015457317	0.0904673104541615	0.261080561900654	FALSE	FALSE	-0.365860858574176	4.01653429742766	0.0290678318138917	0.402763481290054	FALSE
[truncated: 31,522 more rows]
